# Supplementary material for: 3,9-Di-1-naphthyl-2,4,8,10-tetra­oxa­spiro­[5.5]undeca­ne
Source: Acta Crystallogr Sect E Struct Rep Online. 2010 Apr 28;66(Pt 5):o1191. doi: 10.1107/S1600536810014741 (PMC2979257; doi:10.1107/S1600536810014741)
Supplement: Supplementary file 1 [file e-66-o1191-sup1.cif]

##############################################################################
###                                                                        ###
###        Electronic paper (Acta Crystallographica Section E)             ###
###                                                                        ###
##############################################################################
#                                                                            #
# This CIF contains the data in a paper accepted for publication in Acta     #
# Crystallographica Section E. It conforms to the requirements of Notes      #
# for Authors for Section E, and has been peer reviewed under the auspices   #
# of the IUCr Commission on Journals.                                        #
#                                                                            #
# Full details of the Crystallographic Information File format               #
# are given in the paper "The Crystallographic Information File (CIF):       #
# a New Standard Archive File for Crystallography" by S. R. Hall, F. H.      #
# Allen and I. D. Brown [Acta Cryst. (1991), A47, 655-685].                  #
#                                                                            #
# The current version of the core CIF dictionary is obtainable from          #
# ftp://ftp.iucr.org/pub/cif_core.dic. The current version number is 2.4.    #
#                                                                            #
# Software is freely available for graphical display of the structure(s) in  #
# this CIF.  For information consult the CIF home page http://www.iucr.org/  #
# cif/home.html                                                              #
#                                                                            #
# This file may be used for bona fide research purposes within the           #
# scientific community so long as proper attribution is given to the journal # 
# article from which it was obtained.                                        #
#                                                                            #
##############################################################################
                                             
data_I
_audit_creation_method     SHELXL-97
_chemical_name_systematic
;
3,9-Di-1-naphthyl-2,4,8,10-tetraoxaspiro[5.5]undecane
;
_chemical_name_common     ?
_chemical_formula_moiety     'C27 H24 O4'
_chemical_formula_sum     'C27 H24 O4'
_chemical_formula_iupac     'C27 H24 O4'
_chemical_formula_weight     412.46
_chemical_melting_point     ?
_symmetry_cell_setting     Monoclinic
_symmetry_space_group_name_H-M     'P 21/c'
loop_
    _symmetry_equiv_pos_as_xyz
    'x, y, z'
    '-x, y+1/2, -z+1/2'
    '-x, -y, -z'
    'x, -y-1/2, z-1/2'
_cell_length_a     14.9040(15)
_cell_length_b     5.7761(6)
_cell_length_c     24.238(2)
_cell_angle_alpha     90.00
_cell_angle_beta     95.447(2)
_cell_angle_gamma     90.00
_cell_volume     2077.1(4)
_cell_formula_units_Z     4
_cell_measurement_reflns_used     4101
_cell_measurement_theta_min     2.75
_cell_measurement_theta_max     28.88
_cell_measurement_temperature     295(2)
_exptl_crystal_description     block
_exptl_crystal_colour     colorless
_exptl_crystal_size_max     0.22
_exptl_crystal_size_mid     0.21
_exptl_crystal_size_min     0.19
_exptl_crystal_density_diffrn     1.319
_exptl_crystal_density_meas     ?
_exptl_crystal_density_method     'not measured'
_exptl_crystal_F_000     872
_exptl_absorpt_coefficient_mu     0.088
_exptl_absorpt_correction_type     multi-scan
_exptl_absorpt_process_details     '(SADABS; Bruker, 2003)'
_exptl_absorpt_correction_T_min     0.9810
_exptl_absorpt_correction_T_max     0.9835
_exptl_special_details
;
;
_diffrn_ambient_temperature     295(2)
_diffrn_radiation_type     MoK\a
_diffrn_radiation_wavelength     0.71073
_diffrn_radiation_source     'fine-focus sealed tube'
_diffrn_radiation_monochromator     graphite
_diffrn_measurement_device_type     'Bruker APEXII CCD'
_diffrn_measurement_method     '\f and \w scans'
_diffrn_detector_area_resol_mean     ?
_diffrn_reflns_number     11731
_diffrn_reflns_av_R_equivalents     0.0239
_diffrn_reflns_av_sigmaI/netI     0.0277
_diffrn_reflns_theta_min     1.37
_diffrn_reflns_theta_max     26.00
_diffrn_reflns_theta_full     26.00
_diffrn_measured_fraction_theta_max     0.996
_diffrn_measured_fraction_theta_full     0.996
_diffrn_reflns_limit_h_min     -18
_diffrn_reflns_limit_h_max     16
_diffrn_reflns_limit_k_min     -6
_diffrn_reflns_limit_k_max     7
_diffrn_reflns_limit_l_min     -29
_diffrn_reflns_limit_l_max     29
_refine_special_details
;
Refinement of <i>F</i>^2^ against ALL reflections. The weighted <i>R</i>-factor
wR and goodness of fit <i>S</i> are based on <i>F</i>^2^, conventional
<i>R</i>-factors <i>R</i> are based on <i>F</i>, with <i>F</i> set to zero for
negative <i>F</i>^2^. The threshold expression of <i>F</i>^2^ >
\s(<i>F</i>^2^) is used only for calculating <i>R</i>-factors(gt) etc. and is
not relevant to the choice of reflections for refinement. <i>R</i>-factors
based on <i>F</i>^2^ are statistically about twice as large as those based on
<i>F</i>, and <i>R</i>- factors based on ALL data will be even larger.
;
_reflns_number_total     4067
_reflns_number_gt     2961
_reflns_threshold_expression     I>2\s(I)
_refine_ls_structure_factor_coef     Fsqd
_refine_ls_matrix_type     full
_refine_ls_R_factor_all     0.0631
_refine_ls_R_factor_gt     0.0424
_refine_ls_wR_factor_gt     0.1360
_refine_ls_wR_factor_ref     0.1577
_refine_ls_goodness_of_fit_ref     1.029
_refine_ls_restrained_S_all     1.029
_refine_ls_number_reflns     4067
_refine_ls_number_parameters     280
_refine_ls_number_restraints     0
_refine_ls_hydrogen_treatment     constr
_refine_ls_weighting_scheme     calc
_refine_ls_weighting_details
              'w=1/[\s^2^(Fo^2^)+(0.1000P)^2^+0.1334P] where P=(Fo^2^+2Fc^2^)/3'
_atom_sites_solution_hydrogens     geom
_atom_sites_solution_primary     direct
_atom_sites_solution_secondary     difmap
_refine_ls_shift/su_max     0.001
_refine_ls_shift/su_mean     0.000
_refine_diff_density_max     0.160
_refine_diff_density_min     -0.171
_refine_ls_extinction_method     none
_refine_ls_extinction_coef     ?
loop_
    _atom_type_symbol
    _atom_type_description
    _atom_type_scat_dispersion_real
    _atom_type_scat_dispersion_imag
    _atom_type_scat_source
    'C' 'C' 0.0033 0.0016
                         'International Tables Vol C Tables 4.2.6.8 and 6.1.1.4'
    'H' 'H' 0.0000 0.0000
                         'International Tables Vol C Tables 4.2.6.8 and 6.1.1.4'
    'O' 'O' 0.0106 0.0060
                         'International Tables Vol C Tables 4.2.6.8 and 6.1.1.4'
_computing_data_collection     'APEX2 (Bruker, 2003)'
_computing_cell_refinement     'SAINT (Bruker, 2003)'
_computing_data_reduction     'SAINT (Bruker, 2003)'
_computing_structure_solution     'SHELXS97 (Sheldrick, 2008)'
_computing_structure_refinement     'SHELXL97 (Sheldrick, 2008)'
_computing_molecular_graphics     'SHELXTL (Sheldrick, 2008)'
_computing_publication_material
                            'SHELXL97 (Sheldrick, 2008) and PLATON (Spek, 2009)'
loop_
    _atom_site_type_symbol
    _atom_site_label
    _atom_site_fract_x
    _atom_site_fract_y
    _atom_site_fract_z
    _atom_site_U_iso_or_equiv
    _atom_site_adp_type
    _atom_site_calc_flag
    _atom_site_refinement_flags
    _atom_site_occupancy
    _atom_site_disorder_assembly
    _atom_site_disorder_group
    O O1 0.13414(8) 0.84377(18) 0.45655(4) 0.0446(3) Uani d . 1 . .
    O O2 0.22638(8) 0.6064(2) 0.40974(4) 0.0515(3) Uani d . 1 . .
    O O3 0.26584(7) 0.18521(18) 0.56082(5) 0.0480(3) Uani d . 1 . .
    O O4 0.36401(8) 0.4833(2) 0.54471(5) 0.0547(3) Uani d . 1 . .
    C C1 0.34069(15) -0.1745(4) 0.71697(8) 0.0678(6) Uani d . 1 . .
    H H1 0.2942 -0.1732 0.7400 0.081 Uiso calc R 1 . .
    C C2 0.40805(16) -0.3418(4) 0.72465(9) 0.0720(6) Uani d . 1 . .
    H H2 0.4063 -0.4513 0.7527 0.086 Uiso calc R 1 . .
    C C3 0.47631(14) -0.3452(3) 0.69128(9) 0.0650(6) Uani d . 1 . .
    H H3 0.5207 -0.4584 0.6965 0.078 Uiso calc R 1 . .
    C C4 0.48080(12) -0.1802(3) 0.64906(8) 0.0539(5) Uani d . 1 . .
    C C5 0.55262(13) -0.1798(4) 0.61468(9) 0.0700(6) Uani d . 1 . .
    H H5 0.5969 -0.2934 0.6193 0.084 Uiso calc R 1 . .
    C C6 0.55731(14) -0.0168(4) 0.57552(10) 0.0790(7) Uani d . 1 . .
    H H6 0.6062 -0.0149 0.5543 0.095 Uiso calc R 1 . .
    C C7 0.48923(13) 0.1507(4) 0.56622(9) 0.0653(5) Uani d . 1 . .
    H H7 0.4933 0.2611 0.5386 0.078 Uiso calc R 1 . .
    C C8 0.41737(12) 0.1540(3) 0.59693(7) 0.0488(4) Uani d . 1 . .
    C C9 0.41222(11) -0.0103(3) 0.64054(7) 0.0463(4) Uani d . 1 . .
    C C10 0.34223(12) -0.0132(3) 0.67623(7) 0.0556(5) Uani d . 1 . .
    H H10 0.2966 0.0970 0.6717 0.067 Uiso calc R 1 . .
    C C11 0.34087(11) 0.3197(3) 0.58327(7) 0.0460(4) Uani d . 1 . .
    H H11 0.3259 0.3980 0.6171 0.055 Uiso calc R 1 . .
    C C12 0.18859(11) 0.3248(3) 0.54602(7) 0.0488(4) Uani d . 1 . .
    H H12A 0.1679 0.3917 0.5793 0.059 Uiso calc R 1 . .
    H H12B 0.1406 0.2283 0.5288 0.059 Uiso calc R 1 . .
    C C13 0.29204(12) 0.6434(3) 0.53143(7) 0.0523(5) Uani d . 1 . .
    H H13A 0.3104 0.7575 0.5054 0.063 Uiso calc R 1 . .
    H H13B 0.2784 0.7239 0.5648 0.063 Uiso calc R 1 . .
    C C14 0.20848(10) 0.5180(3) 0.50633(6) 0.0406(4) Uani d . 1 . .
    C C15 0.12684(12) 0.6778(3) 0.49917(7) 0.0495(4) Uani d . 1 . .
    H H15A 0.0729 0.5857 0.4904 0.059 Uiso calc R 1 . .
    H H15B 0.1207 0.7576 0.5338 0.059 Uiso calc R 1 . .
    C C16 0.22281(12) 0.4224(3) 0.44935(7) 0.0506(4) Uani d . 1 . .
    H H16A 0.2787 0.3353 0.4515 0.061 Uiso calc R 1 . .
    H H16B 0.1739 0.3179 0.4373 0.061 Uiso calc R 1 . .
    C C17 0.14617(11) 0.7325(3) 0.40554(6) 0.0413(4) Uani d . 1 . .
    H H17 0.0954 0.6281 0.3956 0.050 Uiso calc R 1 . .
    C C18 0.14747(11) 0.9196(3) 0.36260(6) 0.0430(4) Uani d . 1 . .
    C C19 0.22421(13) 0.9714(3) 0.33883(7) 0.0554(5) Uani d . 1 . .
    H H19 0.2755 0.8813 0.3470 0.066 Uiso calc R 1 . .
    C C20 0.22692(15) 1.1598(4) 0.30208(8) 0.0674(6) Uani d . 1 . .
    H H20 0.2796 1.1916 0.2858 0.081 Uiso calc R 1 . .
    C C21 0.15360(16) 1.2942(4) 0.29038(7) 0.0670(6) Uani d . 1 . .
    H H21 0.1569 1.4206 0.2669 0.080 Uiso calc R 1 . .
    C C22 0.07234(14) 1.2462(3) 0.31316(7) 0.0535(5) Uani d . 1 . .
    C C23 0.06793(12) 1.0532(3) 0.34917(6) 0.0442(4) Uani d . 1 . .
    C C24 -0.01615(12) 1.0029(3) 0.36927(7) 0.0543(5) Uani d . 1 . .
    H H24 -0.0207 0.8775 0.3929 0.065 Uiso calc R 1 . .
    C C25 -0.09045(14) 1.1344(4) 0.35467(8) 0.0687(6) Uani d . 1 . .
    H H25 -0.1452 1.0951 0.3676 0.082 Uiso calc R 1 . .
    C C26 -0.08524(17) 1.3280(4) 0.32048(9) 0.0761(7) Uani d . 1 . .
    H H26 -0.1359 1.4193 0.3114 0.091 Uiso calc R 1 . .
    C C27 -0.00558(17) 1.3820(4) 0.30050(8) 0.0711(6) Uani d . 1 . .
    H H27 -0.0024 1.5114 0.2780 0.085 Uiso calc R 1 . .
loop_
    _atom_site_aniso_label
    _atom_site_aniso_U_11
    _atom_site_aniso_U_22
    _atom_site_aniso_U_33
    _atom_site_aniso_U_12
    _atom_site_aniso_U_13
    _atom_site_aniso_U_23
    O1 0.0659(7) 0.0329(6) 0.0345(6) 0.0103(5) 0.0018(5) 0.0004(4)
    O2 0.0625(8) 0.0500(7) 0.0416(6) 0.0150(6) 0.0034(5) -0.0012(5)
    O3 0.0504(7) 0.0305(6) 0.0603(7) 0.0003(5) -0.0103(5) 0.0055(5)
    O4 0.0552(7) 0.0417(7) 0.0639(8) -0.0075(5) -0.0122(6) 0.0112(6)
    C1 0.0774(14) 0.0711(14) 0.0534(11) -0.0021(11) -0.0019(9) 0.0115(10)
    C2 0.0816(15) 0.0645(14) 0.0651(12) -0.0064(11) -0.0180(11) 0.0232(10)
    C3 0.0643(12) 0.0498(11) 0.0750(13) -0.0001(9) -0.0245(10) 0.0110(9)
    C4 0.0495(10) 0.0471(10) 0.0603(10) -0.0024(8) -0.0204(8) 0.0018(8)
    C5 0.0489(11) 0.0699(14) 0.0879(15) 0.0110(10) -0.0104(10) 0.0089(12)
    C6 0.0557(12) 0.0890(17) 0.0927(16) 0.0088(12) 0.0089(11) 0.0187(14)
    C7 0.0582(12) 0.0679(13) 0.0684(12) -0.0001(10) -0.0016(9) 0.0152(10)
    C8 0.0509(10) 0.0427(9) 0.0494(9) -0.0029(8) -0.0131(7) -0.0005(7)
    C9 0.0490(9) 0.0402(9) 0.0458(9) -0.0050(7) -0.0161(7) -0.0032(7)
    C10 0.0614(11) 0.0527(11) 0.0502(10) 0.0036(9) -0.0078(8) 0.0022(8)
    C11 0.0553(10) 0.0358(9) 0.0443(8) -0.0043(7) -0.0088(7) -0.0008(7)
    C12 0.0504(10) 0.0360(9) 0.0587(10) 0.0043(7) -0.0019(8) 0.0086(7)
    C13 0.0690(12) 0.0320(9) 0.0525(10) -0.0035(8) -0.0110(8) 0.0037(7)
    C14 0.0500(9) 0.0295(8) 0.0410(8) 0.0029(7) -0.0025(7) -0.0009(6)
    C15 0.0640(11) 0.0422(9) 0.0428(9) 0.0111(8) 0.0075(8) 0.0072(7)
    C16 0.0658(11) 0.0363(9) 0.0476(9) 0.0127(8) -0.0055(8) -0.0054(7)
    C17 0.0498(9) 0.0358(8) 0.0369(8) 0.0040(7) -0.0028(6) -0.0062(6)
    C18 0.0547(10) 0.0423(9) 0.0307(7) -0.0015(8) -0.0035(6) -0.0065(7)
    C19 0.0613(11) 0.0614(12) 0.0429(9) -0.0007(9) 0.0020(8) -0.0036(8)
    C20 0.0767(14) 0.0766(15) 0.0497(11) -0.0168(12) 0.0099(10) 0.0028(10)
    C21 0.1016(17) 0.0567(12) 0.0406(9) -0.0183(12) -0.0041(10) 0.0068(8)
    C22 0.0810(13) 0.0434(9) 0.0326(8) 0.0004(9) -0.0125(8) -0.0030(7)
    C23 0.0622(10) 0.0398(9) 0.0283(7) 0.0006(8) -0.0074(7) -0.0060(6)
    C24 0.0612(11) 0.0571(11) 0.0429(9) 0.0068(9) -0.0034(8) -0.0002(8)
    C25 0.0664(13) 0.0836(15) 0.0534(11) 0.0179(11) -0.0090(9) -0.0104(10)
    C26 0.0882(16) 0.0758(16) 0.0589(12) 0.0347(13) -0.0216(11) -0.0084(11)
    C27 0.1127(19) 0.0499(11) 0.0449(10) 0.0161(12) -0.0234(11) 0.0012(9)
_geom_special_details
;
All esds (except the esd in the dihedral angle between two l.s. planes) are
estimated using the full covariance matrix. The cell esds are taken into
account individually in the estimation of esds in distances, angles and
torsion angles; correlations between esds in cell parameters are only used
when they are defined by crystal symmetry. An approximate (isotropic)
treatment of cell esds is used for estimating esds involving l.s. planes.
;
loop_
    _geom_bond_atom_site_label_1
    _geom_bond_atom_site_label_2
    _geom_bond_site_symmetry_2
    _geom_bond_distance
    _geom_bond_publ_flag
    O1 C17 . 1.4198(18) ?
    O1 C15 . 1.4211(19) ?
    O2 C17 . 1.3954(18) ?
    O2 C16 . 1.437(2) ?
    O3 C12 . 1.4233(18) ?
    O3 C11 . 1.4265(19) ?
    O4 C11 . 1.395(2) ?
    O4 C13 . 1.429(2) ?
    C1 C10 . 1.360(3) ?
    C1 C2 . 1.393(3) ?
    C1 H1 . 0.9300 ?
    C2 C3 . 1.359(3) ?
    C2 H2 . 0.9300 ?
    C3 C4 . 1.404(3) ?
    C3 H3 . 0.9300 ?
    C4 C5 . 1.418(3) ?
    C4 C9 . 1.418(2) ?
    C5 C6 . 1.343(3) ?
    C5 H5 . 0.9300 ?
    C6 C7 . 1.405(3) ?
    C6 H6 . 0.9300 ?
    C7 C8 . 1.361(3) ?
    C7 H7 . 0.9300 ?
    C8 C9 . 1.428(2) ?
    C8 C11 . 1.502(2) ?
    C9 C10 . 1.417(3) ?
    C10 H10 . 0.9300 ?
    C11 H11 . 0.9800 ?
    C12 C14 . 1.521(2) ?
    C12 H12A . 0.9700 ?
    C12 H12B . 0.9700 ?
    C13 C14 . 1.517(2) ?
    C13 H13A . 0.9700 ?
    C13 H13B . 0.9700 ?
    C14 C16 . 1.521(2) ?
    C14 C15 . 1.524(2) ?
    C15 H15A . 0.9700 ?
    C15 H15B . 0.9700 ?
    C16 H16A . 0.9700 ?
    C16 H16B . 0.9700 ?
    C17 C18 . 1.502(2) ?
    C17 H17 . 0.9800 ?
    C18 C19 . 1.362(2) ?
    C18 C23 . 1.426(2) ?
    C19 C20 . 1.409(3) ?
    C19 H19 . 0.9300 ?
    C20 C21 . 1.349(3) ?
    C20 H20 . 0.9300 ?
    C21 C22 . 1.406(3) ?
    C21 H21 . 0.9300 ?
    C22 C27 . 1.411(3) ?
    C22 C23 . 1.421(2) ?
    C23 C24 . 1.417(2) ?
    C24 C25 . 1.362(3) ?
    C24 H24 . 0.9300 ?
    C25 C26 . 1.398(3) ?
    C25 H25 . 0.9300 ?
    C26 C27 . 1.360(3) ?
    C26 H26 . 0.9300 ?
    C27 H27 . 0.9300 ?
loop_
    _geom_angle_atom_site_label_1
    _geom_angle_atom_site_label_2
    _geom_angle_atom_site_label_3
    _geom_angle_site_symmetry_1
    _geom_angle_site_symmetry_3
    _geom_angle
    _geom_angle_publ_flag
    C17 O1 C15 . . 110.63(12) ?
    C17 O2 C16 . . 110.43(13) ?
    C12 O3 C11 . . 111.94(13) ?
    C11 O4 C13 . . 111.16(14) ?
    C10 C1 C2 . . 120.7(2) ?
    C10 C1 H1 . . 119.6 ?
    C2 C1 H1 . . 119.6 ?
    C3 C2 C1 . . 120.09(19) ?
    C3 C2 H2 . . 120.0 ?
    C1 C2 H2 . . 120.0 ?
    C2 C3 C4 . . 120.93(19) ?
    C2 C3 H3 . . 119.5 ?
    C4 C3 H3 . . 119.5 ?
    C3 C4 C5 . . 121.35(18) ?
    C3 C4 C9 . . 119.49(19) ?
    C5 C4 C9 . . 119.16(17) ?
    C6 C5 C4 . . 120.62(19) ?
    C6 C5 H5 . . 119.7 ?
    C4 C5 H5 . . 119.7 ?
    C5 C6 C7 . . 120.7(2) ?
    C5 C6 H6 . . 119.6 ?
    C7 C6 H6 . . 119.6 ?
    C8 C7 C6 . . 121.05(19) ?
    C8 C7 H7 . . 119.5 ?
    C6 C7 H7 . . 119.5 ?
    C7 C8 C9 . . 119.73(16) ?
    C7 C8 C11 . . 120.58(16) ?
    C9 C8 C11 . . 119.59(16) ?
    C10 C9 C4 . . 117.72(16) ?
    C10 C9 C8 . . 123.65(16) ?
    C4 C9 C8 . . 118.63(17) ?
    C1 C10 C9 . . 121.03(18) ?
    C1 C10 H10 . . 119.5 ?
    C9 C10 H10 . . 119.5 ?
    O4 C11 O3 . . 110.36(12) ?
    O4 C11 C8 . . 110.41(14) ?
    O3 C11 C8 . . 106.74(13) ?
    O4 C11 H11 . . 109.8 ?
    O3 C11 H11 . . 109.8 ?
    C8 C11 H11 . . 109.8 ?
    O3 C12 C14 . . 111.92(13) ?
    O3 C12 H12A . . 109.2 ?
    C14 C12 H12A . . 109.2 ?
    O3 C12 H12B . . 109.2 ?
    C14 C12 H12B . . 109.2 ?
    H12A C12 H12B . . 107.9 ?
    O4 C13 C14 . . 110.57(13) ?
    O4 C13 H13A . . 109.5 ?
    C14 C13 H13A . . 109.5 ?
    O4 C13 H13B . . 109.5 ?
    C14 C13 H13B . . 109.5 ?
    H13A C13 H13B . . 108.1 ?
    C13 C14 C12 . . 107.37(13) ?
    C13 C14 C16 . . 110.89(14) ?
    C12 C14 C16 . . 111.14(13) ?
    C13 C14 C15 . . 111.88(14) ?
    C12 C14 C15 . . 108.36(13) ?
    C16 C14 C15 . . 107.20(12) ?
    O1 C15 C14 . . 112.09(13) ?
    O1 C15 H15A . . 109.2 ?
    C14 C15 H15A . . 109.2 ?
    O1 C15 H15B . . 109.2 ?
    C14 C15 H15B . . 109.2 ?
    H15A C15 H15B . . 107.9 ?
    O2 C16 C14 . . 110.83(13) ?
    O2 C16 H16A . . 109.5 ?
    C14 C16 H16A . . 109.5 ?
    O2 C16 H16B . . 109.5 ?
    C14 C16 H16B . . 109.5 ?
    H16A C16 H16B . . 108.1 ?
    O2 C17 O1 . . 110.54(11) ?
    O2 C17 C18 . . 111.03(13) ?
    O1 C17 C18 . . 106.80(12) ?
    O2 C17 H17 . . 109.5 ?
    O1 C17 H17 . . 109.5 ?
    C18 C17 H17 . . 109.5 ?
    C19 C18 C23 . . 119.86(16) ?
    C19 C18 C17 . . 121.19(15) ?
    C23 C18 C17 . . 118.84(14) ?
    C18 C19 C20 . . 120.83(18) ?
    C18 C19 H19 . . 119.6 ?
    C20 C19 H19 . . 119.6 ?
    C21 C20 C19 . . 120.41(19) ?
    C21 C20 H20 . . 119.8 ?
    C19 C20 H20 . . 119.8 ?
    C20 C21 C22 . . 121.00(18) ?
    C20 C21 H21 . . 119.5 ?
    C22 C21 H21 . . 119.5 ?
    C21 C22 C27 . . 121.80(19) ?
    C21 C22 C23 . . 119.21(18) ?
    C27 C22 C23 . . 118.98(19) ?
    C24 C23 C22 . . 117.77(16) ?
    C24 C23 C18 . . 123.62(15) ?
    C22 C23 C18 . . 118.60(16) ?
    C25 C24 C23 . . 121.35(19) ?
    C25 C24 H24 . . 119.3 ?
    C23 C24 H24 . . 119.3 ?
    C24 C25 C26 . . 120.7(2) ?
    C24 C25 H25 . . 119.7 ?
    C26 C25 H25 . . 119.7 ?
    C27 C26 C25 . . 119.58(19) ?
    C27 C26 H26 . . 120.2 ?
    C25 C26 H26 . . 120.2 ?
    C26 C27 C22 . . 121.57(19) ?
    C26 C27 H27 . . 119.2 ?
    C22 C27 H27 . . 119.2 ?
loop_
    _geom_torsion_atom_site_label_1
    _geom_torsion_atom_site_label_2
    _geom_torsion_atom_site_label_3
    _geom_torsion_atom_site_label_4
    _geom_torsion_site_symmetry_1
    _geom_torsion_site_symmetry_2
    _geom_torsion_site_symmetry_3
    _geom_torsion_site_symmetry_4
    _geom_torsion
    _geom_torsion_publ_flag
    C10 C1 C2 C3 . . . . 0.0(3) ?
    C1 C2 C3 C4 . . . . 0.6(3) ?
    C2 C3 C4 C5 . . . . 178.8(2) ?
    C2 C3 C4 C9 . . . . -1.1(3) ?
    C3 C4 C5 C6 . . . . -178.1(2) ?
    C9 C4 C5 C6 . . . . 1.9(3) ?
    C4 C5 C6 C7 . . . . -2.7(4) ?
    C5 C6 C7 C8 . . . . 0.7(3) ?
    C6 C7 C8 C9 . . . . 2.1(3) ?
    C6 C7 C8 C11 . . . . -174.38(18) ?
    C3 C4 C9 C10 . . . . 1.0(2) ?
    C5 C4 C9 C10 . . . . -178.95(17) ?
    C3 C4 C9 C8 . . . . -179.18(15) ?
    C5 C4 C9 C8 . . . . 0.9(2) ?
    C7 C8 C9 C10 . . . . 177.00(17) ?
    C11 C8 C9 C10 . . . . -6.5(2) ?
    C7 C8 C9 C4 . . . . -2.8(2) ?
    C11 C8 C9 C4 . . . . 173.70(14) ?
    C2 C1 C10 C9 . . . . -0.1(3) ?
    C4 C9 C10 C1 . . . . -0.4(2) ?
    C8 C9 C10 C1 . . . . 179.76(17) ?
    C13 O4 C11 O3 . . . . 62.51(17) ?
    C13 O4 C11 C8 . . . . -179.72(12) ?
    C12 O3 C11 O4 . . . . -59.83(17) ?
    C12 O3 C11 C8 . . . . -179.84(13) ?
    C7 C8 C11 O4 . . . . -11.1(2) ?
    C9 C8 C11 O4 . . . . 172.40(13) ?
    C7 C8 C11 O3 . . . . 108.84(19) ?
    C9 C8 C11 O3 . . . . -67.62(18) ?
    C11 O3 C12 C14 . . . . 55.23(17) ?
    C11 O4 C13 C14 . . . . -60.70(17) ?
    O4 C13 C14 C12 . . . . 53.24(18) ?
    O4 C13 C14 C16 . . . . -68.36(17) ?
    O4 C13 C14 C15 . . . . 172.01(13) ?
    O3 C12 C14 C13 . . . . -51.13(18) ?
    O3 C12 C14 C16 . . . . 70.32(17) ?
    O3 C12 C14 C15 . . . . -172.14(13) ?
    C17 O1 C15 C14 . . . . 56.96(17) ?
    C13 C14 C15 O1 . . . . 70.48(17) ?
    C12 C14 C15 O1 . . . . -171.34(13) ?
    C16 C14 C15 O1 . . . . -51.30(18) ?
    C17 O2 C16 C14 . . . . -59.81(17) ?
    C13 C14 C16 O2 . . . . -70.38(17) ?
    C12 C14 C16 O2 . . . . 170.25(13) ?
    C15 C14 C16 O2 . . . . 52.01(18) ?
    C16 O2 C17 O1 . . . . 63.95(16) ?
    C16 O2 C17 C18 . . . . -177.72(12) ?
    C15 O1 C17 O2 . . . . -62.50(17) ?
    C15 O1 C17 C18 . . . . 176.62(13) ?
    O2 C17 C18 C19 . . . . -9.1(2) ?
    O1 C17 C18 C19 . . . . 111.48(16) ?
    O2 C17 C18 C23 . . . . 174.59(12) ?
    O1 C17 C18 C23 . . . . -64.84(17) ?
    C23 C18 C19 C20 . . . . 1.7(2) ?
    C17 C18 C19 C20 . . . . -174.60(15) ?
    C18 C19 C20 C21 . . . . 0.9(3) ?
    C19 C20 C21 C22 . . . . -1.8(3) ?
    C20 C21 C22 C27 . . . . -178.67(17) ?
    C20 C21 C22 C23 . . . . 0.2(3) ?
    C21 C22 C23 C24 . . . . -176.99(15) ?
    C27 C22 C23 C24 . . . . 1.9(2) ?
    C21 C22 C23 C18 . . . . 2.3(2) ?
    C27 C22 C23 C18 . . . . -178.80(14) ?
    C19 C18 C23 C24 . . . . 176.01(15) ?
    C17 C18 C23 C24 . . . . -7.6(2) ?
    C19 C18 C23 C22 . . . . -3.2(2) ?
    C17 C18 C23 C22 . . . . 173.15(13) ?
    C22 C23 C24 C25 . . . . 0.0(2) ?
    C18 C23 C24 C25 . . . . -179.21(16) ?
    C23 C24 C25 C26 . . . . -1.8(3) ?
    C24 C25 C26 C27 . . . . 1.6(3) ?
    C25 C26 C27 C22 . . . . 0.4(3) ?
    C21 C22 C27 C26 . . . . 176.72(19) ?
    C23 C22 C27 C26 . . . . -2.2(3) ?
loop_
    _geom_hbond_atom_site_label_D
    _geom_hbond_atom_site_label_H
    _geom_hbond_atom_site_label_A
    _geom_hbond_site_symmetry_A
    _geom_hbond_distance_DH
    _geom_hbond_distance_HA
    _geom_hbond_distance_DA
    _geom_hbond_angle_DHA
    _geom_hbond_publ_flag
    C16 H16B Cg5 1_545 0.97 2.95 3.5827(19) 124 yes
    C27 H27 Cg6 2_555 0.93 2.94 3.754(2) 147 yes
data_global
_journal_date_recd_electronic     2010-04-15
_journal_date_accepted     2010-04-22
_journal_name_full     'Acta Crystallographica, Section E'
_journal_year     2010
_journal_volume     66
_journal_issue      5
_journal_page_first     o1191
_journal_page_last     o1191
_journal_paper_category     QO
_journal_coeditor_code     SI2258
_publ_contact_author_name     'Xiaoqiang Sun'
_publ_contact_author_address
;
Key Laboratory of Fine Petrochemical Engineering,
Jiangsu Polytechnic University, Changzhou 213162, China
;
_publ_contact_author_email     'ycui_rong@163.com'
_publ_contact_author_fax     '051986339288'
_publ_contact_author_phone     '051986339288'
_publ_section_title
;
3,9-Di-1-naphthyl-2,4,8,10-tetraoxaspiro[5.5]undecane
;
loop_
    _publ_author_name
    _publ_author_address
    'Zhang, Xiuqin'
;
High Technology Research Institute of Nanjing University, Changzhou 213162,
People's Republic of China
;
    'Cui, Yuan'
;
Key Laboratory of Fine Petrochemical Engineering,
Changzhou University, Changzhou 213162, People's Republic of China
;
    'Yu, Bin'
;
Key Laboratory of Fine Petrochemical Engineering,
Changzhou University, Changzhou 213162, People's Republic of China
;
    'Sun, Xiaoqiang'
;
Key Laboratory of Fine Petrochemical Engineering,
Changzhou University, Changzhou 213162, People's Republic of China
;
    'Chen, Qiang'
;
High Technology Research Institute of Nanjing University, Changzhou 213162,
People's Republic of China
;
