# Supplementary material for: 3,9-Di-1-naphthyl-2,4,8,10-tetra­oxa­spiro­[5.5]undeca­ne
Source: Acta Crystallogr Sect E Struct Rep Online. 2010 Apr 28;66(Pt 5):o1191. doi: 10.1107/S1600536810014741 (PMC2979257; doi:10.1107/S1600536810014741)
Supplement: Supplementary file 2 [file e-66-o1191-Isup2.hkl]

# 
# h,k,l, Fc-squared, Fo-squared, sigma(Fo-squared) and status flag 
# 
data_I
_shelx_title ' 100329B in P2(1)/c' 
_shelx_refln_list_code          4 
_shelx_F_calc_maximum      227.30 
_exptl_crystal_F_000       872.00 
_reflns_d_resolution_high  0.8107 
 
loop_ 
 _symmetry_equiv_pos_as_xyz 
 'x, y, z' 
 '-x, y+1/2, -z+1/2' 
 '-x, -y, -z' 
 'x, -y-1/2, z-1/2' 
 
_cell_length_a    14.9040 
_cell_length_b     5.7761 
_cell_length_c    24.2376 
_cell_angle_alpha  90.000 
_cell_angle_beta   95.447 
_cell_angle_gamma  90.000 
 
_shelx_F_squared_multiplier     1.000 
 
loop_ 
 _refln_index_h 
 _refln_index_k 
 _refln_index_l 
 _refln_F_squared_calc 
 _refln_F_squared_meas 
 _refln_F_squared_sigma 
 _refln_observed_status 
   1   0   0        2.74        2.96      0.82 o 
   2   0   0      460.20      458.84      8.64 o 
   3   0   0     7371.88     6682.08    101.95 o 
   4   0   0      196.08      154.07      3.62 o 
   5   0   0        6.87        9.91      1.10 o 
   6   0   0        0.40       -0.52      0.87 o 
   7   0   0       59.10       75.30      2.87 o 
   8   0   0      722.48      658.92     13.39 o 
   9   0   0      685.04      653.19     15.34 o 
  10   0   0      114.84      104.69      8.06 o 
  11   0   0      218.49      217.42      9.36 o 
  12   0   0       83.51       85.30      6.24 o 
  13   0   0       11.66        8.84      4.16 o 
  14   0   0      796.84      733.93     24.45 o 
  15   0   0       75.17       77.50      7.28 o 
  16   0   0      100.79       79.06      7.28 o 
  17   0   0        0.00        3.64      4.16 o 
  18   0   0        5.81        8.32      4.68 o 
   1   1   0      103.80       95.45      4.84 o 
   2   1   0     2570.14     2605.99     39.03 o 
   3   1   0     2421.21     2296.73     26.46 o 
   4   1   0      624.92      629.82      9.97 o 
   5   1   0     2093.55     2074.51     27.16 o 
   6   1   0     2113.31     2116.17     32.29 o 
   7   1   0      296.58      283.32      5.43 o 
   8   1   0       28.19       31.84      1.58 o 
   9   1   0      284.30      288.53      5.08 o 
  10   1   0      229.80      214.29      7.66 o 
  11   1   0      352.00      321.33      7.08 o 
  12   1   0      387.93      379.74      8.10 o 
  13   1   0        0.32       -3.39      3.12 o 
  14   1   0        3.20        4.54      2.74 o 
  15   1   0       75.70       62.11      4.78 o 
  16   1   0        3.11        7.61      2.87 o 
  17   1   0        3.04        6.34      2.87 o 
  18   1   0        0.22        1.41      3.11 o 
   0   2   0      483.86      417.68     12.48 o 
   1   2   0      111.98       93.11      3.11 o 
   2   2   0        7.52        6.03      1.91 o 
   3   2   0     2669.24     2594.48     48.34 o 
   4   2   0      183.88      164.19      4.35 o 
   5   2   0     5428.04     5806.03     74.66 o 
   6   2   0       55.28       72.80      3.48 o 
   7   2   0      826.14      830.71     17.29 o 
   8   2   0       15.47       19.64      5.72 o 
   9   2   0      567.51      613.20     13.79 o 
  10   2   0       21.42       26.85      2.94 o 
  11   2   0        3.81        1.07      1.75 o 
  12   2   0       38.65       34.57      2.79 o 
  13   2   0       16.58       12.21      2.64 o 
  14   2   0       48.85       48.62      3.74 o 
  15   2   0       48.72       50.49      4.59 o 
  16   2   0        2.29        3.95      3.12 o 
  17   2   0        3.68       13.26      3.31 o 
   1   3   0      725.45      767.22     15.82 o 
   2   3   0      253.02      311.55      6.20 o 
   3   3   0       68.45       60.50      2.56 o 
   4   3   0       12.72       13.95      1.62 o 
   5   3   0       32.01       25.39      1.82 o 
   6   3   0        0.05       -0.69      1.76 o 
   7   3   0        3.95        5.91      1.27 o 
   8   3   0        0.01       -1.82      2.21 o 
   9   3   0       10.17        6.18      1.83 o 
  10   3   0        0.74       -0.31      1.75 o 
  11   3   0        5.38        3.30      1.92 o 
  12   3   0        0.00        1.40      1.89 o 
  13   3   0        0.71       -0.41      2.06 o 
  14   3   0        0.40       -0.72      2.19 o 
  15   3   0        8.94        9.16      2.56 o 
  16   3   0        2.70        6.67      3.11 o 
   0   4   0      121.31      128.48      7.28 o 
   1   4   0        2.14        1.56      1.84 o 
   2   4   0        7.97        6.90      1.87 o 
   3   4   0      221.19      227.97      5.57 o 
   4   4   0      299.85      313.78     12.23 o 
   5   4   0      235.55      233.25      8.58 o 
   6   4   0       17.44       16.57      1.98 o 
   7   4   0       73.39       75.50      4.74 o 
   8   4   0       27.87       20.76      3.48 o 
   9   4   0        1.03       -3.64      2.57 o 
  10   4   0       69.20       66.49      4.96 o 
  11   4   0       37.28       26.84      3.85 o 
  12   4   0        1.54        3.16      2.36 o 
  13   4   0        1.54       -0.40      2.36 o 
  14   4   0        5.47        5.33      2.67 o 
  15   4   0        1.39       -0.19      2.90 o 
   1   5   0        5.36        6.76      2.57 o 
   2   5   0       60.99       59.12      3.47 o 
   3   5   0      318.36      326.72      7.68 o 
   4   5   0      355.06      363.37      9.98 o 
   5   5   0       24.00       26.46      2.76 o 
   6   5   0       31.59       32.59      7.54 o 
   7   5   0        9.39        5.10      2.74 o 
   8   5   0       20.69       18.69      3.68 o 
   9   5   0        7.04        0.26      3.31 o 
  10   5   0       77.10       66.62      5.52 o 
  11   5   0       15.11       20.17      9.10 o 
  12   5   0       27.02       21.66      4.41 o 
  13   5   0        1.87        0.27      4.68 o 
   0   6   0     1025.47     1081.90     33.29 o 
   1   6   0      282.70      311.48      8.20 o 
   2   6   0        0.55        1.18      2.36 o 
   3   6   0        7.37        4.68      2.40 o 
   4   6   0        5.14        3.89      3.11 o 
   5   6   0        0.51       -2.39      4.68 o 
   6   6   0        4.62       -0.52      2.94 o 
   7   6   0        2.17       -0.18      3.11 o 
   8   6   0        9.55        4.42      3.90 o 
   9   6   0       11.52        9.86      3.85 o 
   1   7   0       22.08       23.90      6.38 o 
   2   7   0        9.74       15.06      3.85 o 
   3   7   0       18.58       15.65      5.20 o 
 -18   1   1        0.11        2.80      2.87 o 
 -17   1   1       11.09       14.71      3.38 o 
 -16   1   1        0.90        5.93      2.74 o 
 -15   1   1       63.36       72.78      5.20 o 
 -14   1   1       46.54       43.97      7.02 o 
 -13   1   1       95.50       97.53      4.23 o 
 -12   1   1      526.10      482.21      9.70 o 
 -11   1   1        2.73        1.60      1.43 o 
 -10   1   1        2.45        2.43      1.23 o 
  -9   1   1       64.94       67.27      3.58 o 
  -8   1   1        0.35       -0.16      1.00 o 
  -7   1   1     2638.25     2646.66     34.43 o 
  -6   1   1      195.07      219.08      5.33 o 
  -5   1   1     1492.89     1526.14     19.93 o 
  -4   1   1      152.06      146.10      4.40 o 
  -3   1   1      489.04      483.04      6.88 o 
  -2   1   1     4441.16     4022.33    223.98 o 
  -1   1   1      765.76      674.56     10.50 o 
   0   1   1      162.64      183.61      4.05 o 
   1   1   1       60.81       56.64      3.38 o 
   2   1   1    14393.08    14433.43    152.42 o 
   3   1   1       11.09       19.53      0.83 o 
   4   1   1      329.71      371.53      4.80 o 
   5   1   1      122.14      121.07      5.26 o 
   6   1   1      298.60      290.10      5.35 o 
   7   1   1     2429.05     2367.76     98.94 o 
   8   1   1       31.12       34.70      1.73 o 
   9   1   1       52.06       60.03      2.15 o 
  10   1   1      333.87      319.34     11.12 o 
  11   1   1       71.00       64.30      3.26 o 
  12   1   1       84.18       79.81      9.86 o 
  13   1   1      221.80      217.15      5.90 o 
  14   1   1       16.50       21.72      4.16 o 
  15   1   1        1.90        3.64      4.16 o 
  16   1   1        7.80        6.24      3.64 o 
  17   1   1        3.93       10.71      4.94 o 
  18   1   1        0.00        7.80      3.31 o 
 -17   2   1        0.05        1.53      3.90 o 
 -16   2   1        1.59        6.15      3.11 o 
 -15   2   1        4.08        1.77      7.02 o 
 -14   2   1        2.77       -0.33      1.95 o 
 -13   2   1        2.50       -2.37      1.89 o 
 -12   2   1        2.87       -3.16      2.11 o 
 -11   2   1       48.54       40.74      2.79 o 
 -10   2   1       80.22       81.78      4.42 o 
  -9   2   1      153.01      167.19     10.14 o 
  -8   2   1       66.16       47.84      5.46 o 
  -7   2   1     2563.09     2759.12     42.94 o 
  -6   2   1      328.94      328.99      4.84 o 
  -5   2   1     3028.90     2969.32     39.26 o 
  -4   2   1       41.39       51.76      1.63 o 
  -3   2   1       21.43       23.50      1.62 o 
  -2   2   1     3018.13     3187.77     59.38 o 
  -1   2   1        3.43        3.58      3.12 o 
   0   2   1      358.94      397.59      6.91 o 
   1   2   1      203.90      193.62      4.96 o 
   2   2   1        3.61        2.08      0.98 o 
   3   2   1      505.35      529.10     10.65 o 
   4   2   1       53.75       56.09      1.93 o 
   5   2   1     5180.03     5750.89     75.20 o 
   6   2   1       83.58       84.19      2.11 o 
   7   2   1      537.20      599.78     10.81 o 
   8   2   1      380.66      415.22      8.11 o 
   9   2   1      552.38      553.70      9.49 o 
  10   2   1       41.10       36.47      2.59 o 
  11   2   1        6.15        7.32      2.81 o 
  12   2   1        1.31       -0.14      1.95 o 
  13   2   1        3.11        1.13      1.95 o 
  14   2   1       11.18       16.25      2.49 o 
  15   2   1        9.06        9.44      3.64 o 
  16   2   1        9.90       14.30      3.48 o 
  17   2   1        0.16        2.70      2.87 o 
 -16   3   1        1.24        1.69      2.68 o 
 -15   3   1        0.29        0.95      2.67 o 
 -14   3   1       20.27       26.03      2.97 o 
 -13   3   1       44.17       41.98      4.08 o 
 -12   3   1       48.91       41.84      3.00 o 
 -11   3   1        4.26        1.23      1.80 o 
 -10   3   1      141.15      128.27      4.50 o 
  -9   3   1        8.90        9.66      2.06 o 
  -8   3   1      248.17      247.07      7.36 o 
  -7   3   1      160.77      168.89      4.10 o 
  -6   3   1      116.59      103.56      3.08 o 
  -5   3   1       96.40       99.60      3.86 o 
  -4   3   1       47.96       52.67      3.77 o 
  -3   3   1      673.27      756.56     12.80 o 
  -2   3   1      154.76      165.66      4.10 o 
  -1   3   1      384.12      395.67     11.96 o 
   0   3   1        1.89        4.16      1.56 o 
   1   3   1      446.05      473.20     10.48 o 
   2   3   1       94.41       95.69      4.29 o 
   3   3   1        0.97       -0.52      1.96 o 
   4   3   1        1.97        0.41      1.01 o 
   5   3   1       19.03       19.58      1.51 o 
   6   3   1       17.41       12.03      1.27 o 
   7   3   1        7.01        5.38      1.27 o 
   8   3   1      422.44      432.90     10.85 o 
   9   3   1      136.58      121.08      4.30 o 
  10   3   1        7.03       -0.21      1.75 o 
  11   3   1       36.71       29.65      2.79 o 
  12   3   1        0.00        0.80      1.95 o 
  13   3   1        1.56        3.82      2.19 o 
  14   3   1        9.28       14.35      2.79 o 
  15   3   1        0.20       -2.99      2.00 o 
  16   3   1        8.48       15.07      3.48 o 
 -15   4   1        0.35        0.19      2.56 o 
 -14   4   1       11.71        9.63      3.12 o 
 -13   4   1        0.04        1.60      2.56 o 
 -12   4   1       10.27        3.60      2.36 o 
 -11   4   1        6.76       -0.97      2.74 o 
 -10   4   1       13.62       12.98      3.38 o 
  -9   4   1      296.80      301.71      9.19 o 
  -8   4   1      127.51      117.94      6.76 o 
  -7   4   1      439.48      433.54     11.40 o 
  -6   4   1        1.99        3.40      1.83 o 
  -5   4   1      217.75      208.39      7.02 o 
  -4   4   1       20.94       25.49      2.29 o 
  -3   4   1       42.88       44.57      2.59 o 
  -2   4   1      323.65      354.94      7.50 o 
  -1   4   1       70.89       70.76      4.42 o 
   0   4   1       11.25       14.89      3.90 o 
   1   4   1      219.96      248.49      7.17 o 
   2   4   1        0.03        0.28      1.65 o 
   3   4   1        5.55        6.94      1.68 o 
   4   4   1       50.03       46.74      2.76 o 
   5   4   1       64.24       70.18      5.20 o 
   6   4   1      679.88      670.02     12.13 o 
   7   4   1      100.43       94.31      4.96 o 
   8   4   1      104.81       88.96      6.76 o 
   9   4   1        1.44        4.27      2.74 o 
  10   4   1       26.76       16.91      3.31 o 
  11   4   1        0.10       -1.46      2.74 o 
  12   4   1        5.56        3.36      2.49 o 
  13   4   1       10.66       14.22      2.79 o 
  14   4   1        7.54        7.32      2.73 o 
  15   4   1        9.13        4.52      3.48 o 
 -13   5   1       24.16       27.33      4.41 o 
 -12   5   1        0.31       -0.68      3.48 o 
 -11   5   1       31.46       25.45      4.68 o 
 -10   5   1        0.51       -5.45      4.16 o 
  -9   5   1       75.48       73.95      5.52 o 
  -8   5   1      168.31      163.18      7.80 o 
  -7   5   1       74.08       79.13      6.24 o 
  -6   5   1      396.46      386.13     11.03 o 
  -5   5   1       31.69       35.89      3.06 o 
  -4   5   1      587.43      579.00     11.39 o 
  -3   5   1       77.78       74.31      4.00 o 
  -2   5   1        0.23       -1.91      1.80 o 
  -1   5   1       20.35       18.78      2.94 o 
   0   5   1       26.33       33.57      3.68 o 
   1   5   1       64.27       66.60      4.41 o 
   2   5   1       12.10       12.96      2.29 o 
   3   5   1        0.01       -2.34      3.74 o 
   4   5   1      415.04      444.21      9.37 o 
   5   5   1       57.53       52.31      4.41 o 
   6   5   1       72.36       67.56      7.54 o 
   7   5   1        0.51       -0.78      3.38 o 
   8   5   1      115.80      111.59      6.06 o 
   9   5   1        5.54        6.24      3.31 o 
  10   5   1        9.98        3.04      3.48 o 
  11   5   1        0.65        0.26      3.31 o 
  12   5   1       17.69       21.16      4.22 o 
  -9   6   1        0.17       -2.95      3.25 o 
  -8   6   1        0.00       -4.41      2.94 o 
  -7   6   1        0.32       -4.11      2.74 o 
  -6   6   1        0.00       -0.80      3.11 o 
  -5   6   1        0.01        2.36      3.11 o 
  -4   6   1        2.00       -4.04      3.11 o 
  -3   6   1       41.97       48.24      3.67 o 
  -2   6   1      437.26      483.42     10.71 o 
  -1   6   1       21.81       26.22      3.28 o 
   0   6   1       44.61       61.56      4.96 o 
   1   6   1        1.83        5.99      5.09 o 
   2   6   1        0.33       -3.28      2.19 o 
   3   6   1       10.22        3.68      3.20 o 
   4   6   1        0.24       -4.11      2.74 o 
   5   6   1        0.15       -4.11      2.74 o 
   6   6   1       74.34       80.02      5.69 o 
   7   6   1        1.98        2.51      3.11 o 
   8   6   1       25.26       35.23      4.59 o 
   9   6   1        2.88        5.46      4.94 o 
  -3   7   1        0.60       -0.26      3.90 o 
  -2   7   1        3.27       -0.12      3.11 o 
  -1   7   1        0.98       -5.15      3.43 o 
   0   7   1        1.98       -0.26      3.38 o 
   1   7   1        4.15        3.28      3.27 o 
   2   7   1       25.88       21.61      4.22 o 
   3   7   1       72.81       74.47      5.88 o 
 -18   0   2        2.55        6.76      4.68 o 
 -17   0   2        5.85        8.84      4.68 o 
 -16   0   2        0.32        4.68      4.16 o 
 -15   0   2       80.22       92.59      7.28 o 
 -14   0   2      263.61      225.22     10.40 o 
 -13   0   2      467.17      455.65     16.64 o 
 -12   0   2        7.57        6.24      3.64 o 
 -10   0   2      694.20      679.31     19.25 o 
  -9   0   2       41.31       32.25      3.12 o 
  -5   0   2      615.60      573.20     15.60 o 
  -4   0   2     5314.94     5317.14    164.11 o 
  -3   0   2       86.15      107.53      2.29 o 
  -1   0   2      647.94      622.60      9.51 o 
   0   0   2     3446.32     3255.08     82.18 o 
   1   0   2      154.58      157.05      1.99 o 
   2   0   2     1770.36     1778.52     20.56 o 
   3   0   2    12651.74    11807.21    152.71 o 
   4   0   2     6277.70     6322.23     93.45 o 
   5   0   2      324.64      318.98      6.80 o 
   6   0   2        4.49        6.26      1.30 o 
   7   0   2        3.22        3.42      1.25 o 
   8   0   2      240.20      230.00      7.28 o 
   9   0   2       86.37       83.73      2.76 o 
  10   0   2      379.80      394.79      7.28 o 
  11   0   2      244.79      235.75      6.59 o 
  12   0   2     2766.22     2590.79     49.22 o 
  13   0   2     2349.92     2342.04    118.59 o 
  14   0   2     1016.38      987.76     30.69 o 
  15   0   2      141.10      146.16      8.84 o 
  16   0   2      231.19      237.71     11.96 o 
  17   0   2      118.81      123.79      8.84 o 
  18   0   2        0.12        8.84      5.20 o 
 -18   1   2        0.96        5.46      2.94 o 
 -17   1   2        1.24        5.72      2.94 o 
 -16   1   2        0.39        1.35      2.74 o 
 -15   1   2        0.50        0.07      2.50 o 
 -14   1   2      136.08      134.87      6.06 o 
 -13   1   2      763.34      775.00     14.09 o 
 -12   1   2      126.76      128.03      6.39 o 
 -11   1   2      184.19      163.35      9.93 o 
 -10   1   2       38.77       41.37      1.80 o 
  -9   1   2        0.65        0.30      0.62 o 
  -8   1   2     1373.64     1482.04     20.23 o 
  -7   1   2       87.97      119.20      2.59 o 
  -6   1   2        5.84        3.89      0.68 o 
  -5   1   2        7.26        1.82      1.56 o 
  -4   1   2       17.18       16.35      1.17 o 
  -3   1   2      201.56      193.30      3.58 o 
  -2   1   2      206.07      186.31      4.20 o 
  -1   1   2        1.14        1.30      0.53 o 
   0   1   2      366.73      364.10      7.36 o 
   1   1   2        7.22        7.98      1.82 o 
   2   1   2    29560.67    29865.41    314.74 o 
   3   1   2        8.25        4.82      0.41 o 
   4   1   2      809.94      817.07     11.17 o 
   5   1   2     2662.86     2609.59     36.48 o 
   6   1   2     1773.01     1760.82     26.99 o 
   7   1   2     1457.21     1572.35     23.59 o 
   8   1   2       49.03       65.80      2.15 o 
   9   1   2      128.65      111.48      2.75 o 
  10   1   2      717.00      682.02     12.10 o 
  11   1   2      272.59      261.36      4.96 o 
  12   1   2      250.21      209.89      5.69 o 
  13   1   2       37.63       37.19      7.28 o 
  14   1   2       33.22       28.41      7.02 o 
  15   1   2       20.95       24.86      2.89 o 
  16   1   2        0.28        6.21      2.87 o 
  17   1   2        5.25       11.85      3.25 o 
 -17   2   2        0.14        2.26      3.12 o 
 -16   2   2        0.00       -0.46      2.87 o 
 -15   2   2       23.94       30.19      3.85 o 
 -14   2   2       52.98       37.79      3.09 o 
 -13   2   2       39.24       37.84      2.97 o 
 -12   2   2        0.22       -2.83      1.89 o 
 -11   2   2       19.31       21.14      2.36 o 
 -10   2   2       89.65       92.03      4.59 o 
  -9   2   2      138.89      135.81      4.20 o 
  -8   2   2       87.76       93.86      3.30 o 
  -7   2   2     1031.89     1105.92     15.43 o 
  -6   2   2       15.49       18.19      1.14 o 
  -5   2   2      125.41      128.35      2.75 o 
  -4   2   2        2.44        7.26      0.88 o 
  -2   2   2        0.74        0.57      0.45 o 
  -1   2   2      720.11      354.22     10.92 o 
   0   2   2       45.21       58.42      4.94 o 
   1   2   2       30.35       26.81      1.84 o 
   2   2   2      211.11      225.93      6.70 o 
   3   2   2      764.00      757.50     14.87 o 
   4   2   2       42.52       35.72      1.88 o 
   5   2   2     3393.31     3609.92     47.51 o 
   6   2   2      250.34      277.96      5.80 o 
   7   2   2     1326.69     1310.88     21.42 o 
   8   2   2      807.01      925.82     13.13 o 
   9   2   2        0.89        0.50      1.11 o 
  10   2   2       28.92       33.11      2.49 o 
  11   2   2       36.44       41.02      2.79 o 
  12   2   2       77.09       67.52      3.49 o 
  13   2   2       77.23       68.30      3.96 o 
  14   2   2        0.02        0.05      1.95 o 
  15   2   2       36.37       37.92      4.00 o 
  16   2   2       17.70       24.37      8.32 o 
  17   2   2        4.42        7.92      3.25 o 
 -16   3   2        1.30        6.09      2.98 o 
 -15   3   2       22.53       27.72      3.09 o 
 -14   3   2        2.77        0.87      2.61 o 
 -13   3   2       13.86       12.18      2.56 o 
 -12   3   2        0.59       -1.54      1.75 o 
 -11   3   2        8.26        4.32      2.12 o 
 -10   3   2        1.52        0.78      1.89 o 
  -9   3   2        3.45        4.05      1.75 o 
  -8   3   2        3.11        2.55      2.34 o 
  -7   3   2       31.53       43.36      2.04 o 
  -6   3   2        2.27        4.56      1.23 o 
  -5   3   2      104.97      119.33      5.34 o 
  -4   3   2       42.78       42.13      2.78 o 
  -3   3   2      871.40      953.20     13.77 o 
  -2   3   2      222.93      236.77      5.23 o 
  -1   3   2      117.05      117.03      4.05 o 
   0   3   2       26.16       45.15      9.10 o 
   1   3   2        0.88        2.34      1.47 o 
   2   3   2       33.44       52.76      3.14 o 
   3   3   2        8.06        7.92      1.38 o 
   4   3   2       28.32       26.95      2.00 o 
   5   3   2        0.72        3.59      1.19 o 
   6   3   2        5.29        3.39      1.53 o 
   7   3   2       24.68       24.62      2.94 o 
   8   3   2        5.68        6.97      2.99 o 
   9   3   2       16.74       11.94      2.06 o 
  10   3   2        0.20        0.08      1.89 o 
  11   3   2       56.66       49.27      3.30 o 
  12   3   2       44.38       33.12      3.00 o 
  13   3   2        3.30        4.09      2.19 o 
  14   3   2        5.13        3.84      2.19 o 
  15   3   2        2.04        0.43      2.29 o 
  16   3   2        0.95       -0.37      2.98 o 
 -15   4   2        0.02       -3.64      2.42 o 
 -14   4   2        0.94       -0.36      2.49 o 
 -13   4   2        0.03        0.53      3.80 o 
 -12   4   2        2.83        0.09      4.56 o 
 -11   4   2       54.29       45.04      3.58 o 
 -10   4   2       87.01       75.03      5.15 o 
  -9   4   2      132.34      129.68     14.04 o 
  -8   4   2       12.42       11.22      2.94 o 
  -7   4   2      141.60      125.26      7.28 o 
  -6   4   2      214.29      204.54      5.12 o 
  -5   4   2       13.72       10.30      2.72 o 
  -4   4   2        4.61        6.12      1.75 o 
  -3   4   2       28.47       26.13      2.29 o 
  -2   4   2        0.01        1.76      1.44 o 
  -1   4   2       22.56       22.99      2.57 o 
   0   4   2        5.79        8.06      2.21 o 
   1   4   2      139.05      149.26      5.98 o 
   2   4   2      312.35      320.75      6.89 o 
   3   4   2      328.01      338.51      7.19 o 
   4   4   2        9.95        9.67      1.83 o 
   5   4   2      466.93      467.30     10.96 o 
   6   4   2       77.62       77.42      9.62 o 
   7   4   2        3.95        0.00      2.57 o 
   8   4   2        5.82        4.13      2.74 o 
   9   4   2       27.40       23.14      3.48 o 
  10   4   2      131.61      118.74      5.69 o 
  11   4   2       17.36       10.19      3.11 o 
  12   4   2       24.76       13.08      6.50 o 
  13   4   2        5.45        4.86      2.49 o 
  14   4   2        0.64       -4.87      3.25 o 
 -13   5   2      139.18      161.17      7.90 o 
 -12   5   2        9.98        8.84      3.85 o 
 -11   5   2        1.06        1.12      3.48 o 
 -10   5   2       63.85       46.35      4.78 o 
  -9   5   2       52.36       54.54      4.96 o 
  -8   5   2        3.37        7.50      3.11 o 
  -7   5   2      119.63      123.18      6.06 o 
  -6   5   2      189.61      179.71      9.10 o 
  -5   5   2       48.91       45.97      4.37 o 
  -4   5   2        0.01        0.52      2.06 o 
  -3   5   2        2.35        3.09      3.44 o 
  -2   5   2        4.43        1.27      1.89 o 
  -1   5   2        7.47        4.94      2.57 o 
   0   5   2       21.61       16.72      2.94 o 
   1   5   2        0.01        0.72      2.37 o 
   2   5   2        5.51        0.62      1.89 o 
   3   5   2      130.11      137.99      9.11 o 
   4   5   2        8.26       -1.06      2.29 o 
   5   5   2      102.82       87.79      7.02 o 
   6   5   2        0.04       -1.82      2.57 o 
   7   5   2       41.28       39.29      6.50 o 
   8   5   2       51.78       57.54      4.96 o 
   9   5   2       53.18       50.80      4.94 o 
  10   5   2       60.62       66.06      5.52 o 
  11   5   2       21.17       20.76      6.24 o 
  12   5   2       36.03       22.59      4.22 o 
  -9   6   2        3.13        0.41      3.48 o 
  -8   6   2        0.23        1.82      3.31 o 
  -7   6   2       52.32       56.87      5.15 o 
  -6   6   2       37.95       31.83      4.22 o 
  -5   6   2        4.37        8.32      3.31 o 
  -4   6   2       17.93       13.90      3.85 o 
  -3   6   2       20.26       20.37      2.97 o 
  -2   6   2       45.50       45.44      3.84 o 
  -1   6   2      576.10      599.01     15.15 o 
   0   6   2      125.71      136.93     27.57 o 
   1   6   2      152.94      165.61      5.90 o 
   2   6   2        3.62       -1.21      3.84 o 
   3   6   2       51.60       50.88      3.67 o 
   4   6   2       25.77       20.11      3.68 o 
   5   6   2       18.29       16.36      3.68 o 
   6   6   2        8.14        6.76      3.31 o 
   7   6   2        2.61        1.96      3.11 o 
   8   6   2        0.55       -4.41      2.94 o 
   9   6   2       10.42        0.99      3.90 o 
  -3   7   2       27.68       30.38      4.59 o 
  -2   7   2        9.57        5.03      3.00 o 
  -1   7   2       10.50        3.79      2.89 o 
   0   7   2        0.14        0.10      2.70 o 
   1   7   2       33.69       33.72      3.80 o 
   2   7   2      117.73      133.16      7.33 o 
   3   7   2       25.88       34.02      4.59 o 
 -18   1   3        0.00        4.34      3.12 o 
 -17   1   3        6.17        4.89      2.74 o 
 -16   1   3        1.83        4.92      3.64 o 
 -15   1   3       70.29       83.86      5.11 o 
 -14   1   3      150.85      142.39      6.06 o 
 -13   1   3      207.35      223.96      6.09 o 
 -12   1   3       68.48       78.88      4.82 o 
  -9   1   3      529.08      548.59      9.54 o 
  -8   1   3      138.39      181.73      3.97 o 
  -7   1   3        9.62       16.14      1.19 o 
  -6   1   3      865.92      919.53     14.60 o 
  -5   1   3     1357.09     1328.20     25.00 o 
  -4   1   3       61.55       61.31      1.75 o 
  -3   1   3     2286.36     2183.76     23.05 o 
  -2   1   3     5567.56     5178.29     66.81 o 
  -1   1   3      134.64      126.76      1.94 o 
   0   1   3    22670.67    22899.95    465.01 o 
   1   1   3        3.56        4.68      0.74 o 
   2   1   3     1252.72     1326.69     14.29 o 
   3   1   3      203.99      172.19      2.53 o 
   4   1   3      910.77      958.90     11.52 o 
   5   1   3     8306.73     8328.71    124.25 o 
   6   1   3      100.70      111.33      2.89 o 
   7   1   3     3618.32     3949.80     51.65 o 
   8   1   3       16.29       19.10      1.31 o 
   9   1   3       21.48       19.33      1.89 o 
  10   1   3      153.45      146.76      3.54 o 
  11   1   3       45.30       46.10      2.30 o 
  12   1   3      188.13      176.73      5.42 o 
  13   1   3      238.37      232.60      9.10 o 
  14   1   3       56.94       58.42      4.82 o 
  15   1   3       55.09       56.15      4.16 o 
  16   1   3       81.74       75.85      4.96 o 
  17   1   3        2.85        6.91      3.11 o 
 -17   2   3        0.23        2.20      3.11 o 
 -16   2   3        0.00       -2.12      3.38 o 
 -15   2   3        5.17        3.08      3.44 o 
 -14   2   3       51.95       52.66      3.49 o 
 -13   2   3       83.73       97.42      4.10 o 
 -12   2   3        7.44        3.29      1.99 o 
 -11   2   3      101.04       96.33      4.00 o 
 -10   2   3        8.48        6.39      2.66 o 
  -9   2   3      368.46      363.04      6.73 o 
  -8   2   3       52.73       45.48      2.18 o 
  -7   2   3      396.42      413.12      7.42 o 
  -6   2   3      473.74      521.45      9.15 o 
  -5   2   3       16.75       12.40      1.07 o 
  -4   2   3       89.41      103.29      2.10 o 
  -3   2   3      262.83      113.39      4.68 o 
  -2   2   3      536.04      585.16     16.64 o 
  -1   2   3      135.38      153.44      5.72 o 
   0   2   3       74.98       63.74      2.57 o 
   1   2   3        3.57        4.16      1.10 o 
   2   2   3     1022.67     1086.55     22.63 o 
   3   2   3      110.29       95.81      2.56 o 
   4   2   3      858.21      862.90     13.79 o 
   5   2   3     1948.85     1975.89     26.44 o 
   6   2   3      787.59      904.88     15.11 o 
   7   2   3      362.66      356.81      5.92 o 
   8   2   3      382.47      401.65      6.56 o 
   9   2   3       80.66       75.76      2.45 o 
  10   2   3        7.82        5.81      1.75 o 
  11   2   3       45.20       55.51      3.28 o 
  12   2   3        1.28        2.39      1.89 o 
  13   2   3       25.73       23.82      3.65 o 
  14   2   3        7.42        9.52      2.26 o 
  15   2   3       15.13       15.60      3.48 o 
  16   2   3        1.39        5.78      5.46 o 
  17   2   3        8.47       21.12      3.19 o 
 -16   3   3       55.52       69.69      4.18 o 
 -15   3   3       59.26       62.57      3.90 o 
 -14   3   3       35.81       32.26      3.09 o 
 -13   3   3        8.34        7.45      2.26 o 
 -12   3   3        0.04       -1.15      2.36 o 
 -11   3   3       20.77       20.53      2.49 o 
 -10   3   3      168.55      167.14      5.11 o 
  -9   3   3       27.55       24.39      2.36 o 
  -8   3   3       86.15       92.89      3.80 o 
  -7   3   3      811.63      827.82     17.11 o 
  -6   3   3       37.72       37.67      2.86 o 
  -5   3   3     2931.54     3008.13     75.42 o 
  -4   3   3      336.47      325.98     18.18 o 
  -3   3   3      186.32      205.02      5.85 o 
  -2   3   3      159.85      180.64      5.32 o 
  -1   3   3      401.89      453.43     10.11 o 
   0   3   3     1736.23     1935.99     36.78 o 
   1   3   3        5.27        4.51      2.60 o 
   2   3   3      556.43      564.81     10.00 o 
   3   3   3       68.07       57.37      2.36 o 
   4   3   3       10.35       13.95      1.62 o 
   5   3   3      225.94      185.40      4.35 o 
   6   3   3       27.91       30.85      1.95 o 
   7   3   3      178.97      183.48      6.06 o 
   8   3   3      226.39      214.61      5.60 o 
   9   3   3        4.10        5.01      1.99 o 
  10   3   3       54.46       49.07      3.51 o 
  11   3   3       16.92       15.85      2.40 o 
  12   3   3       75.35       59.60      4.59 o 
  13   3   3        2.87        1.50      2.34 o 
  14   3   3       44.97       42.78      3.49 o 
  15   3   3        0.11        0.39      2.79 o 
  16   3   3        0.00       -3.54      2.87 o 
 -15   4   3        0.40       -2.66      2.49 o 
 -14   4   3       18.75       20.52      3.49 o 
 -13   4   3       10.66        8.47      2.59 o 
 -12   4   3        0.63        0.20      2.19 o 
 -11   4   3        2.69       -0.07      2.96 o 
 -10   4   3      101.51      102.68      5.52 o 
  -9   4   3      102.43       90.45      5.11 o 
  -8   4   3       31.08       28.37      3.68 o 
  -7   4   3       58.52       61.73      4.68 o 
  -6   4   3      102.73      101.94      3.75 o 
  -5   4   3       57.17       52.09      2.89 o 
  -4   4   3       77.17       80.41      5.20 o 
  -3   4   3      175.32      168.35      7.80 o 
  -2   4   3        0.33        1.44      0.95 o 
  -1   4   3        1.37        2.86      1.84 o 
   0   4   3       47.04       55.93      3.68 o 
   1   4   3       22.78       23.30      3.90 o 
   2   4   3      140.36      144.54      4.38 o 
   3   4   3       85.37       70.43      3.17 o 
   4   4   3      692.95      672.25     33.42 o 
   5   4   3       21.53       19.55      3.24 o 
   6   4   3      252.54      252.94      7.90 o 
   7   4   3        6.41        1.82      2.57 o 
   8   4   3       91.71      105.15      5.32 o 
   9   4   3        1.21       -3.55      2.37 o 
  10   4   3       27.08       24.21      3.68 o 
  11   4   3        0.41       -3.68      2.74 o 
  12   4   3        5.05        1.93      3.11 o 
  13   4   3       21.97       20.33      2.97 o 
  14   4   3        0.07       -1.92      2.49 o 
 -13   5   3       57.96       52.92      5.32 o 
 -12   5   3        1.32       -5.66      7.80 o 
 -11   5   3        3.68        0.29      3.25 o 
 -10   5   3       61.10       66.45      5.98 o 
  -9   5   3       40.97       37.46      4.59 o 
  -8   5   3      272.49      267.78      9.01 o 
  -7   5   3        9.51        8.78      3.38 o 
  -6   5   3      307.20      302.64      9.37 o 
  -5   5   3       57.69       55.68      4.79 o 
  -4   5   3        0.37       -2.98      1.99 o 
  -3   5   3       26.26       34.13      3.85 o 
  -2   5   3        1.90        2.79      1.99 o 
  -1   5   3        4.56        5.20      2.57 o 
   0   5   3      279.66      284.83      8.46 o 
   1   5   3      262.34      277.54     15.86 o 
   2   5   3       63.22       81.15      4.00 o 
   3   5   3       30.37       24.29      4.50 o 
   4   5   3       53.89       60.76      3.58 o 
   5   5   3      366.56      360.11     10.48 o 
   6   5   3        7.93        7.80      2.94 o 
   7   5   3      169.81      160.12      6.80 o 
   8   5   3      283.15      280.13      9.37 o 
   9   5   3       44.52       49.18      4.59 o 
  10   5   3        1.93        3.12      3.31 o 
  11   5   3        0.36       -4.74      3.25 o 
  12   5   3       10.68        8.69      3.85 o 
  -9   6   3        2.56        9.03      3.48 o 
  -8   6   3        4.75        8.35      3.48 o 
  -7   6   3       12.00       10.66      3.68 o 
  -6   6   3       40.50       43.48      4.78 o 
  -5   6   3        3.38       -2.34      2.94 o 
  -4   6   3      339.70      347.14     10.85 o 
  -3   6   3       42.76       46.59      3.80 o 
  -2   6   3       24.42       28.97      3.39 o 
  -1   6   3        1.03        2.78      4.86 o 
   0   6   3       26.24       28.39      4.42 o 
   1   6   3       56.15       75.88     10.41 o 
   2   6   3       11.79       14.08      4.30 o 
   3   6   3        0.17       -1.82      2.29 o 
   4   6   3        0.32       -4.16      2.94 o 
   5   6   3        0.77       -5.20      3.64 o 
   6   6   3       40.93       49.16      4.78 o 
   7   6   3        2.44        3.37      4.68 o 
   8   6   3        8.78        7.80      3.68 o 
   9   6   3       42.97       45.80      5.15 o 
  -3   7   3        0.00        0.52      4.68 o 
  -2   7   3        7.05        3.72      4.52 o 
  -1   7   3        1.43       -0.03      2.67 o 
   0   7   3        8.50       10.94      4.28 o 
   1   7   3       61.44       75.62      4.80 o 
   2   7   3       47.26       58.98      5.32 o 
 -18   0   4        1.46       10.92      4.68 o 
 -17   0   4       29.18       30.69      5.72 o 
 -16   0   4        9.43       13.00      4.68 o 
 -15   0   4        2.20        7.28      4.16 o 
 -14   0   4       64.03       64.50      6.24 o 
 -13   0   4      158.34      128.48      7.80 o 
 -12   0   4      104.09       96.01      4.37 o 
 -11   0   4        1.49        3.29      0.93 o 
 -10   0   4      375.75      210.66      8.32 o 
  -9   0   4      212.54      212.28      5.85 o 
  -8   0   4     1115.79     1177.72     22.97 o 
  -7   0   4       17.51       29.50      2.21 o 
  -6   0   4     3706.63     4173.69     77.21 o 
  -5   0   4        0.61        1.82      0.78 o 
  -4   0   4      103.79       66.06      2.21 o 
  -3   0   4     3761.92     3624.02     66.56 o 
  -2   0   4     8231.06     8133.00    122.80 o 
  -1   0   4     2024.67     1910.43     55.21 o 
   0   0   4     3774.97     3654.41    151.57 o 
   1   0   4      521.52      494.92      7.60 o 
   2   0   4     7337.35     7310.66     94.55 o 
   3   0   4     7081.44     6965.13     90.06 o 
   4   0   4     2906.70     2917.25     43.63 o 
   5   0   4       20.31       22.78      1.20 o 
   6   0   4       19.49       16.59      1.82 o 
   7   0   4       14.67       10.50      1.50 o 
   8   0   4       95.76      105.68      2.97 o 
   9   0   4        2.61        2.91      1.13 o 
  10   0   4     1677.35     1618.30     32.77 o 
  11   0   4       95.83       88.21      4.22 o 
  12   0   4      979.69      908.12     26.27 o 
  13   0   4       15.26       18.34      7.02 o 
  14   0   4        4.11        0.52      4.16 o 
  15   0   4       29.91       33.29      5.72 o 
  16   0   4       71.44       91.55      7.80 o 
  17   0   4        4.63       11.96      4.68 o 
 -18   1   4        3.04       10.66      3.38 o 
 -17   1   4        0.99        2.11      2.87 o 
 -16   1   4        1.16        3.36      2.74 o 
 -15   1   4        9.47        9.67      4.42 o 
 -14   1   4        2.90        7.83      2.87 o 
 -13   1   4       71.81       78.44      3.70 o 
 -12   1   4      588.28      571.36     11.22 o 
 -11   1   4       25.79       21.44      5.20 o 
 -10   1   4       53.84       57.59      2.45 o 
  -9   1   4      160.86      163.66      3.44 o 
  -8   1   4      785.99      803.60     11.64 o 
  -7   1   4      275.26      321.43      5.28 o 
  -6   1   4       23.38       18.43      2.01 o 
  -5   1   4      440.11      431.81      6.98 o 
  -4   1   4       65.38       72.10      1.58 o 
  -3   1   4       41.86       40.39      2.03 o 
  -2   1   4     2717.33     2642.21     27.94 o 
  -1   1   4      860.34      851.54     10.18 o 
   0   1   4    51666.48    50421.38    762.56 o 
   1   1   4      195.52      188.07      3.39 o 
   2   1   4     8279.51     8305.19     95.71 o 
   3   1   4     6887.34     6628.08     76.31 o 
   4   1   4      650.59      619.01      7.66 o 
   5   1   4      511.56      595.90      8.29 o 
   6   1   4      478.12      464.95      6.72 o 
   7   1   4      374.51      409.13      6.36 o 
   8   1   4      145.29      143.22      3.80 o 
   9   1   4        9.47       12.22      1.26 o 
  10   1   4      423.78      427.91      7.05 o 
  11   1   4        6.06        5.35      1.53 o 
  12   1   4       91.68       86.47      3.24 o 
  13   1   4        2.02        2.60      2.21 o 
  14   1   4      130.08      129.63      4.70 o 
  15   1   4      203.13      207.86      8.54 o 
  16   1   4       13.90       14.46      3.64 o 
  17   1   4        0.26        3.38      2.94 o 
 -17   2   4        0.56        1.63      2.87 o 
 -16   2   4        5.12        9.39      5.98 o 
 -15   2   4        0.38        1.59      2.11 o 
 -14   2   4       23.84       25.95      2.79 o 
 -13   2   4       12.60       13.70      2.42 o 
 -12   2   4      166.58      158.18      5.71 o 
 -11   2   4      292.07      265.92      6.50 o 
 -10   2   4       33.46       24.89      2.74 o 
  -9   2   4      141.37      145.33      3.59 o 
  -8   2   4       68.06       65.86      2.87 o 
  -7   2   4      614.98      630.24     10.66 o 
  -6   2   4       30.56       22.96      1.63 o 
  -5   2   4      692.96      672.72      9.73 o 
  -4   2   4       81.94       79.78      1.61 o 
  -3   2   4      157.31      126.87      6.32 o 
  -2   2   4      113.60       92.81      5.32 o 
  -1   2   4     3008.74     2973.16     77.50 o 
   0   2   4     1208.48     1233.54     23.54 o 
   1   2   4        4.30        4.16      1.82 o 
   2   2   4      130.18      129.84      3.68 o 
   3   2   4     1016.78      991.81     15.71 o 
   4   2   4       39.78       69.92      2.20 o 
   5   2   4      458.71      447.76      7.01 o 
   6   2   4        2.80        4.24      1.28 o 
   7   2   4      268.21      293.68      5.08 o 
   8   2   4       34.40       49.90      2.08 o 
   9   2   4      172.99      177.16      3.75 o 
  10   2   4        4.88        1.72      1.64 o 
  11   2   4        1.20        1.62      1.64 o 
  12   2   4        4.97        4.33      1.99 o 
  13   2   4       25.12       21.57      2.49 o 
  14   2   4       25.58       19.56      2.67 o 
  15   2   4        8.89        7.86      2.59 o 
  16   2   4        4.07       10.08      2.76 o 
  17   2   4       49.54       57.72      4.10 o 
 -16   3   4        8.90        7.19      2.79 o 
 -15   3   4        1.50        1.68      2.49 o 
 -14   3   4       20.92       21.23      2.87 o 
 -13   3   4        0.92        2.32      2.06 o 
 -12   3   4        2.27        3.80      2.19 o 
 -11   3   4        0.66        1.48      1.89 o 
 -10   3   4        4.05        0.53      1.67 o 
  -9   3   4        2.30        0.99      1.99 o 
  -8   3   4      185.97      193.29      4.66 o 
  -7   3   4       17.23       15.49      1.75 o 
  -6   3   4        3.37        5.00      1.38 o 
  -4   3   4      113.08      120.51      4.37 o 
  -3   3   4      342.35      323.13      6.47 o 
  -2   3   4      442.63      478.33      8.91 o 
  -1   3   4      230.18      244.74      6.62 o 
   0   3   4       51.90       60.48      4.94 o 
   1   3   4       21.53       25.02      2.34 o 
   2   3   4      351.83      374.51      7.19 o 
   3   3   4       18.45       23.81      2.21 o 
   4   3   4       11.41        7.83      1.60 o 
   5   3   4       56.30       52.68      2.36 o 
   6   3   4       25.77       31.44      2.06 o 
   7   3   4      140.99      156.42      5.69 o 
   8   3   4       15.81       21.63      2.19 o 
   9   3   4      100.72      101.72      4.00 o 
  10   3   4      127.66      122.02      4.40 o 
  11   3   4        0.61        2.33      3.25 o 
  12   3   4        2.00        3.90      2.06 o 
  13   3   4        1.05        4.26      2.36 o 
  14   3   4        3.14        1.93      2.26 o 
  15   3   4        0.03        6.61      2.56 o 
  16   3   4        3.75        7.54      3.31 o 
 -15   4   4        0.99       -0.26      2.52 o 
 -14   4   4        8.89       11.35      2.79 o 
 -13   4   4       11.01        8.59      2.79 o 
 -12   4   4       34.31       35.51      3.39 o 
 -11   4   4       28.15       32.95      3.35 o 
 -10   4   4       16.39       14.81      3.48 o 
  -9   4   4       44.90       43.57      6.24 o 
  -8   4   4      189.60      189.76      6.80 o 
  -7   4   4      484.07      449.29     11.58 o 
  -6   4   4       68.40       61.08      3.21 o 
  -5   4   4       12.25        7.28      1.80 o 
  -4   4   4       17.85       18.11      2.14 o 
  -3   4   4        5.90        7.61      1.68 o 
  -2   4   4       63.00       65.31      5.57 o 
  -1   4   4       64.78       75.11      8.32 o 
   0   4   4       32.45       32.79      4.16 o 
   1   4   4      189.05      190.54      6.06 o 
   2   4   4      594.58      603.47     11.20 o 
   3   4   4      240.06      245.03      5.99 o 
   4   4   4       10.82       10.64      1.89 o 
   5   4   4       10.58       12.30      1.99 o 
   6   4   4      212.73      217.75      7.33 o 
   7   4   4       93.79       95.90      5.32 o 
   8   4   4       76.25       68.61      4.37 o 
   9   4   4        6.98        0.94      5.46 o 
  10   4   4       13.75        6.50      2.94 o 
  11   4   4        1.16       -3.12      2.57 o 
  12   4   4       15.12       14.96      3.48 o 
  13   4   4       12.21        7.53      3.48 o 
  14   4   4        8.74        7.48      2.79 o 
 -13   5   4       19.88       20.99      4.42 o 
 -12   5   4        3.50        7.39      4.16 o 
 -11   5   4       47.64       47.90      5.20 o 
 -10   5   4       84.82       68.98      5.15 o 
  -9   5   4      148.84      147.33      9.36 o 
  -8   5   4      316.17      300.96     12.74 o 
  -7   5   4       10.23       15.82      3.48 o 
  -6   5   4       83.41       79.20      4.96 o 
  -5   5   4       62.01       57.18      3.37 o 
  -4   5   4       10.15        6.33      2.31 o 
  -3   5   4       45.74       49.28      3.19 o 
  -2   5   4       65.63       66.36      3.47 o 
  -1   5   4       41.20       38.52      3.68 o 
   0   5   4      529.75      550.15     13.42 o 
   1   5   4      343.66      367.66     10.40 o 
   2   5   4       21.20       22.38      2.67 o 
   3   5   4      465.99      453.02      9.70 o 
   4   5   4      260.94      287.83      7.29 o 
   5   5   4      206.73      201.60      7.54 o 
   6   5   4      103.89       97.39      5.69 o 
   7   5   4        0.86        0.00      2.94 o 
   8   5   4        3.25       -1.27      3.90 o 
   9   5   4       10.22       10.27      3.48 o 
  10   5   4       50.73       55.14      4.96 o 
  11   5   4       10.34       10.92      3.68 o 
  12   5   4        8.82       11.00      3.85 o 
  -9   6   4        1.72       -1.56      6.76 o 
  -8   6   4        5.04        3.41      4.42 o 
  -7   6   4        1.25        3.02      2.87 o 
  -6   6   4      118.44      113.40      6.62 o 
  -5   6   4        5.39        4.44      4.16 o 
  -4   6   4      156.56      161.48      6.31 o 
  -3   6   4      645.72      661.43     20.43 o 
  -2   6   4      250.56      271.57      7.51 o 
  -1   6   4      382.81      383.66      9.11 o 
   0   6   4       44.86       50.16      8.32 o 
   1   6   4        0.03       -0.60      4.42 o 
   2   6   4       51.87       52.69      3.70 o 
   3   6   4       96.49      102.04     11.18 o 
   4   6   4        3.50       -1.82      2.94 o 
   5   6   4        9.77        4.42      3.31 o 
   6   6   4       11.65        9.25      3.25 o 
   7   6   4        8.61        7.54      3.68 o 
   8   6   4        9.23        7.80      3.68 o 
   9   6   4        1.70       -1.92      3.48 o 
  -2   7   4        1.04       -4.41      2.94 o 
  -1   7   4        0.51       -2.41      3.63 o 
   0   7   4       89.42       94.72      6.40 o 
   1   7   4      126.44      152.08      6.29 o 
   2   7   4       60.44       72.92      6.06 o 
 -18   1   5        0.79        8.13      3.48 o 
 -17   1   5        0.49        0.00      2.94 o 
 -16   1   5        4.16        7.28      3.11 o 
 -15   1   5        4.96        3.12      2.74 o 
 -14   1   5        1.36        5.72      2.29 o 
 -13   1   5        0.78       -0.52      1.96 o 
 -12   1   5      235.15      237.03      6.09 o 
 -11   1   5      279.58      270.16      5.73 o 
 -10   1   5      177.40      155.98      3.97 o 
  -9   1   5       87.22       87.06      2.52 o 
  -8   1   5       60.87       65.51      2.18 o 
  -7   1   5     1810.19     1838.84     24.83 o 
  -6   1   5        4.73        3.81      0.61 o 
  -5   1   5      693.57      606.90      8.42 o 
  -4   1   5       39.12       27.12      1.03 o 
  -3   1   5     1896.29     1869.56     19.91 o 
  -2   1   5      156.14      141.72      2.18 o 
  -1   1   5      139.65      121.98      1.99 o 
   0   1   5     4963.49     5069.59     74.66 o 
   1   1   5       50.59       50.45      1.68 o 
   2   1   5    23210.13    23556.85    247.26 o 
   3   1   5     7498.30     7323.48    162.55 o 
   4   1   5       63.57       99.74      2.06 o 
   5   1   5     2617.65     2762.29     35.99 o 
   6   1   5        7.06        9.67      1.12 o 
   7   1   5      996.11     1071.36     14.80 o 
   8   1   5      166.64      164.89      2.66 o 
   9   1   5       53.34       51.38      2.08 o 
  10   1   5      155.50      144.86      3.18 o 
  11   1   5        0.88       -1.37      1.29 o 
  12   1   5      418.47      395.51      6.22 o 
  13   1   5       34.13       38.31      5.07 o 
  14   1   5       49.83       58.45      3.60 o 
  15   1   5        1.05        4.47      2.29 o 
  16   1   5       27.45       28.05      5.20 o 
  17   1   5       40.73       45.71      4.59 o 
 -17   2   5        1.03        4.13      3.90 o 
 -16   2   5        0.70       -1.30      5.46 o 
 -15   2   5        0.96        4.79      2.35 o 
 -14   2   5       36.76       40.10      3.17 o 
 -13   2   5        9.83        4.36      2.89 o 
 -12   2   5       10.25       11.56      2.29 o 
 -11   2   5      159.27      150.10      4.79 o 
 -10   2   5      144.64      152.79      5.69 o 
  -9   2   5       33.50       30.29      2.91 o 
  -8   2   5      159.76      135.29      7.87 o 
  -7   2   5      115.33       99.68      2.53 o 
  -6   2   5      202.80      209.86      3.86 o 
  -5   2   5      536.12      558.76      8.37 o 
  -4   2   5       81.59       70.53      2.77 o 
  -3   2   5      631.16      632.25      8.94 o 
  -2   2   5        1.63        3.43      0.78 o 
  -1   2   5       47.79       60.34      3.64 o 
   0   2   5     2874.23     1507.38     40.57 o 
   1   2   5       28.01       24.55      1.84 o 
   2   2   5      775.67      846.39     16.73 o 
   3   2   5       24.09       31.21      1.72 o 
   4   2   5     1338.46     1445.75     22.51 o 
   5   2   5     1406.08     1453.54     19.81 o 
   6   2   5      647.81      738.52      9.46 o 
   7   2   5      227.98      197.52      3.86 o 
   8   2   5       74.18       84.89      3.39 o 
   9   2   5      124.62      129.67      8.50 o 
  10   2   5        0.37       -1.63      1.68 o 
  11   2   5       17.00       13.89      2.19 o 
  12   2   5        6.45        8.69      2.06 o 
  13   2   5        2.07        0.88      1.99 o 
  14   2   5        4.20        4.14      2.20 o 
  15   2   5       11.89       11.04      2.67 o 
  16   2   5        0.07        0.58      2.59 o 
  17   2   5        0.06        6.64      2.79 o 
 -16   3   5        0.10       -0.33      2.42 o 
 -15   3   5        0.83        3.43      2.36 o 
 -14   3   5        9.69       11.93      3.43 o 
 -13   3   5       17.63       18.68      2.79 o 
 -12   3   5       87.31       85.95      7.26 o 
 -11   3   5       93.22       98.25      4.18 o 
 -10   3   5       45.41       40.93      3.00 o 
  -9   3   5      525.99      528.32     11.68 o 
  -8   3   5        0.82        0.52      1.20 o 
  -7   3   5      474.40      466.70      8.85 o 
  -6   3   5      190.00      170.80      5.11 o 
  -5   3   5      689.50      617.12     11.45 o 
  -4   3   5       89.04       95.52      2.62 o 
  -3   3   5      241.78      246.85      6.94 o 
  -2   3   5     5288.04     5816.96     87.97 o 
  -1   3   5      201.89      222.80      6.25 o 
   0   3   5      208.76      203.65      5.88 o 
   1   3   5       22.55       23.41      2.21 o 
   2   3   5      172.15      166.70      4.10 o 
   3   3   5       59.01       53.10      2.94 o 
   4   3   5        3.04        1.25      1.07 o 
   5   3   5       89.59       89.93      4.22 o 
   6   3   5        0.69        0.50      1.23 o 
   7   3   5      190.72      197.18      6.43 o 
   8   3   5       20.68       20.90      2.29 o 
   9   3   5        1.25       -0.94      1.89 o 
  10   3   5       13.27        5.75      1.99 o 
  11   3   5       21.67       22.33      2.70 o 
  12   3   5      236.69      204.11      6.01 o 
  13   3   5        0.03        4.76      2.26 o 
  14   3   5        0.02       -3.09      2.06 o 
  15   3   5        5.79        7.02      5.98 o 
  16   3   5        6.55        4.11      2.73 o 
 -15   4   5        0.28       -2.94      2.67 o 
 -14   4   5        3.17        7.20      2.73 o 
 -13   4   5        0.02        3.16      2.49 o 
 -12   4   5        9.91       10.09      2.75 o 
 -11   4   5       43.40       41.49      3.49 o 
 -10   4   5       44.14       39.56      4.05 o 
  -9   4   5       65.02       73.55      9.10 o 
  -8   4   5      833.23      861.06     15.91 o 
  -7   4   5      412.88      425.78      8.71 o 
  -6   4   5       56.81       63.02      3.29 o 
  -5   4   5      161.78      137.99     14.43 o 
  -4   4   5       12.39       10.60      2.37 o 
  -3   4   5      103.89      127.66      5.11 o 
  -2   4   5        0.83        2.06      0.92 o 
  -1   4   5      145.68      159.58      5.69 o 
   0   4   5      320.98      326.42      8.83 o 
   1   4   5      100.19      101.18      7.02 o 
   2   4   5        6.98        6.02      1.75 o 
   3   4   5      134.77      129.83      4.18 o 
   4   4   5      193.86      189.35     10.30 o 
   5   4   5       84.62       78.54      8.58 o 
   6   4   5       25.64       24.93      3.11 o 
   7   4   5      227.57      214.57     13.26 o 
   8   4   5       26.66       23.97      3.31 o 
   9   4   5       65.25       68.93      4.78 o 
  10   4   5        9.23        1.21      2.74 o 
  11   4   5       20.47       19.46      3.48 o 
  12   4   5       36.18       36.60      4.22 o 
  13   4   5        5.64       -0.26      5.46 o 
  14   4   5        2.11        0.46      3.25 o 
 -12   5   5       26.39       27.95      4.37 o 
 -11   5   5        2.73       -7.02      4.94 o 
 -10   5   5       52.41       44.74      7.54 o 
  -9   5   5        7.70       10.14      3.90 o 
  -8   5   5       18.67       15.89      3.68 o 
  -7   5   5       42.81       41.38      4.22 o 
  -6   5   5        0.64        0.72      2.37 o 
  -5   5   5        3.28       -0.43      3.45 o 
  -4   5   5        5.25        4.90      2.06 o 
  -3   5   5       18.65       16.80      2.36 o 
  -2   5   5       80.01       83.52      3.90 o 
  -1   5   5       99.03       99.87      5.15 o 
   0   5   5       97.38       84.51      6.50 o 
   1   5   5       97.72       86.09      5.15 o 
   2   5   5        9.70        9.28      2.36 o 
   3   5   5      613.25      618.81     12.10 o 
   4   5   5      229.03      230.40      6.25 o 
   5   5   5      152.49      135.06      6.43 o 
   6   5   5      445.84      451.47     21.59 o 
   7   5   5       25.59       26.50      3.85 o 
   8   5   5       13.74        9.10      3.31 o 
   9   5   5        2.36       -3.05      2.86 o 
  10   5   5        0.47       -1.30      2.94 o 
  11   5   5        7.73       -0.16      3.48 o 
  12   5   5        5.13       -0.79      3.48 o 
  -9   6   5        1.60       -0.52      5.20 o 
  -8   6   5       11.18        8.87      5.46 o 
  -7   6   5        3.92       10.47      8.58 o 
  -6   6   5       91.30       91.59     10.40 o 
  -5   6   5        4.97        3.21      3.11 o 
  -4   6   5       65.08       59.68      3.97 o 
  -3   6   5        5.95        9.91      2.83 o 
  -2   6   5        1.98        0.35      3.35 o 
  -1   6   5        4.59        4.84      3.89 o 
   0   6   5        0.45       -3.12      3.12 o 
   1   6   5        0.21       -3.29      2.62 o 
   2   6   5        9.28       14.21      2.59 o 
   3   6   5        0.33        0.78      2.94 o 
   4   6   5       17.92       20.60      4.94 o 
   5   6   5        0.50       -6.35      5.46 o 
   6   6   5        0.11       -4.41      2.94 o 
   7   6   5       19.54       19.99      4.05 o 
   8   6   5       25.90       29.49      6.24 o 
   9   6   5       19.83       23.50      4.41 o 
  -1   7   5       99.90      123.33      6.99 o 
   0   7   5       46.38       53.71      4.30 o 
   1   7   5      189.09      232.54      7.58 o 
 -18   0   6       21.33       35.37      6.24 o 
 -17   0   6        8.16       15.60      5.20 o 
 -16   0   6        0.02       -1.04      3.64 o 
 -15   0   6        2.95        3.64      3.64 o 
 -14   0   6        4.00        3.12      3.64 o 
 -13   0   6        2.18        1.99      2.60 o 
 -12   0   6       29.72       30.43      3.12 o 
 -11   0   6       11.95       10.04      2.12 o 
 -10   0   6      111.88      122.75      4.37 o 
  -9   0   6       55.34       54.17      3.38 o 
  -8   0   6      223.80      314.33      7.53 o 
  -7   0   6      336.70      383.29      8.64 o 
  -6   0   6       20.56       24.49      1.84 o 
  -5   0   6     3439.44     3411.12     88.42 o 
  -4   0   6      130.49      120.41      3.31 o 
  -3   0   6      333.16      332.89      6.99 o 
  -2   0   6     1628.43     1763.26     26.93 o 
  -1   0   6    20320.16    19311.19    473.59 o 
   0   0   6      645.51      696.91     10.80 o 
   1   0   6     2067.19     2032.21     37.52 o 
   2   0   6    11060.75    11295.29    146.05 o 
   3   0   6      128.95      137.06      2.46 o 
   4   0   6      785.75      788.29     15.26 o 
   5   0   6      816.33      772.54     15.26 o 
   6   0   6        3.45        1.42      1.87 o 
   7   0   6     2939.04     3095.92     46.63 o 
   8   0   6       15.74        9.75      1.38 o 
   9   0   6       86.13       95.71      3.68 o 
  10   0   6     2306.36     2235.95     42.45 o 
  11   0   6       22.04       35.60      3.90 o 
  12   0   6      321.82      286.30     10.14 o 
  13   0   6      304.67      296.44      8.44 o 
  14   0   6       37.10       38.49      3.62 o 
  15   0   6       81.99       88.42      7.28 o 
  16   0   6       16.15       17.16      5.20 o 
  17   0   6       15.82        5.72      4.68 o 
 -18   1   6        5.01        3.92      3.11 o 
 -17   1   6        2.07        5.85      2.87 o 
 -16   1   6       53.28       54.32      4.59 o 
 -15   1   6       25.99       27.26      3.85 o 
 -14   1   6      215.95      196.75      5.60 o 
 -13   1   6       11.15       16.67      2.49 o 
 -12   1   6       20.72       19.66      2.42 o 
 -11   1   6      324.07      319.53      5.92 o 
 -10   1   6       60.27       62.86      2.42 o 
  -9   1   6        2.69        1.11      0.99 o 
  -8   1   6        2.07        1.28      0.99 o 
  -7   1   6       65.29       66.07      3.08 o 
  -6   1   6     1056.91     1136.94     15.66 o 
  -5   1   6      115.68      129.36      3.06 o 
  -4   1   6       34.10       28.51      1.38 o 
  -3   1   6      122.52      124.82      2.08 o 
  -2   1   6       31.59       33.62      1.01 o 
  -1   1   6      233.01      183.65      2.69 o 
   0   1   6     2355.70     2326.58     62.90 o 
   1   1   6     2525.77     2480.68     32.05 o 
   2   1   6     1341.78     1334.89     15.77 o 
   3   1   6     2758.02     2759.82     35.94 o 
   4   1   6        9.65       11.99      0.87 o 
   5   1   6      626.92      597.06      7.62 o 
   6   1   6      855.05      868.16     10.83 o 
   7   1   6       65.68       90.79      1.93 o 
   8   1   6      279.64      297.62      4.09 o 
   9   1   6      126.26      125.29      2.82 o 
  10   1   6       37.70       41.78      1.92 o 
  11   1   6       38.20       35.16      1.92 o 
  12   1   6      227.06      222.79      4.36 o 
  13   1   6      394.20      393.05      8.49 o 
  14   1   6       10.25       10.54      3.28 o 
  15   1   6        1.19        3.50      2.29 o 
  16   1   6      110.80      125.62      6.25 o 
  17   1   6       31.49       46.96      8.58 o 
 -17   2   6        0.34        0.24      2.98 o 
 -16   2   6       70.82       72.71      5.46 o 
 -15   2   6       55.00       53.73      3.70 o 
 -14   2   6       36.43       31.90      3.09 o 
 -13   2   6      204.74      192.72      5.80 o 
 -12   2   6        4.85        2.80      2.65 o 
 -11   2   6      134.17      136.53      4.60 o 
 -10   2   6      146.38      128.35      4.18 o 
  -9   2   6       26.36       29.49      1.85 o 
  -8   2   6      146.49      134.69      3.16 o 
  -7   2   6       22.81       23.12      1.53 o 
  -6   2   6      489.30      474.48      7.38 o 
  -5   2   6      135.14      116.90      2.16 o 
  -4   2   6      172.50      180.77      3.21 o 
  -3   2   6      440.28      434.93      6.48 o 
  -2   2   6      168.18      163.48      3.10 o 
  -1   2   6       17.07       17.62      1.61 o 
   0   2   6     1906.52     2045.69     37.88 o 
   1   2   6       59.05       45.10      9.88 o 
   2   2   6     3153.71     3491.32     64.72 o 
   3   2   6        4.72        2.27      0.97 o 
   4   2   6      319.22      309.66      5.87 o 
   5   2   6     2380.09     2477.93     33.02 o 
   6   2   6       23.12       29.66      1.63 o 
   7   2   6       18.08       21.95      1.80 o 
   8   2   6      210.78      222.53      4.44 o 
   9   2   6       53.05       53.96      2.26 o 
  10   2   6       10.25        6.81      1.40 o 
  11   2   6        4.48        4.14      2.21 o 
  12   2   6      209.95      175.35      4.55 o 
  13   2   6       25.06       27.02      2.48 o 
  14   2   6       10.41       10.93      2.45 o 
  15   2   6       24.86       29.18      3.44 o 
  16   2   6        7.38        8.52      2.67 o 
 -16   3   6       12.04       11.30      2.79 o 
 -15   3   6       11.77       10.17      2.79 o 
 -14   3   6        2.83        0.15      2.11 o 
 -13   3   6        5.45        3.33      2.14 o 
 -12   3   6        0.16       -2.98      1.99 o 
 -11   3   6        6.09        3.75      2.19 o 
 -10   3   6        2.30       -1.95      3.28 o 
  -9   3   6       80.02       72.67      3.71 o 
  -8   3   6        4.58        5.18      1.34 o 
  -7   3   6        0.15        1.03      1.88 o 
  -6   3   6       41.91       48.73      2.59 o 
  -5   3   6      423.68      424.61      9.52 o 
  -4   3   6     1055.41     1100.91     15.36 o 
  -3   3   6      191.16      182.41      3.69 o 
  -2   3   6      528.71      661.72     11.70 o 
  -1   3   6      217.81      238.03      6.62 o 
   0   3   6      140.72      149.34      5.98 o 
   1   3   6        5.66        7.49      1.62 o 
   2   3   6        5.00        5.05      1.28 o 
   3   3   6       83.33       75.03      3.31 o 
   4   3   6      403.31      351.30     65.02 o 
   5   3   6       16.67       13.45      1.56 o 
   6   3   6        9.10       14.02      2.60 o 
   7   3   6      123.22      137.84      5.32 o 
   8   3   6       94.80      111.89      5.15 o 
   9   3   6       64.84       74.27      3.60 o 
  10   3   6       10.05        9.47      2.14 o 
  11   3   6       23.18       30.48      2.89 o 
  12   3   6       31.36       19.58      2.70 o 
  13   3   6        0.29       -2.56      2.06 o 
  14   3   6        1.19        0.02      4.29 o 
  15   3   6       12.74       15.52      3.06 o 
 -15   4   6        0.15        5.72      3.31 o 
 -14   4   6        6.06        4.51      2.70 o 
 -13   4   6       94.18       90.50      5.27 o 
 -12   4   6        7.43        5.68      3.07 o 
 -11   4   6      104.90      103.82      6.42 o 
 -10   4   6       55.19       55.99      8.42 o 
  -9   4   6      232.62      227.33      8.27 o 
  -8   4   6      189.68      196.95      9.36 o 
  -7   4   6      599.44      583.71     11.13 o 
  -6   4   6       13.22       11.68      2.06 o 
  -5   4   6        2.41        1.27      2.28 o 
  -4   4   6       42.45       48.64      3.75 o 
  -3   4   6        0.35       -0.17      1.50 o 
  -2   4   6       35.10       45.07      2.86 o 
  -1   4   6        2.09        1.82      1.84 o 
   0   4   6      288.75      322.50      8.83 o 
   1   4   6       71.53       80.86      4.22 o 
   2   4   6      279.93      264.24      6.19 o 
   3   4   6       15.43       14.07      2.06 o 
   4   4   6       36.42       37.02      2.67 o 
   5   4   6     1106.24     1115.86     23.08 o 
   6   4   6      123.79      137.43     15.86 o 
   7   4   6       49.43       53.12      7.02 o 
   8   4   6       42.87       39.21      3.85 o 
   9   4   6        1.48       -3.38      2.57 o 
  10   4   6        7.64        5.46      2.94 o 
  11   4   6       37.25       38.01      4.05 o 
  12   4   6       10.48       12.13      3.48 o 
  13   4   6        6.19        3.90      3.31 o 
  14   4   6        3.03        1.41      3.11 o 
 -12   5   6        3.80       -2.42      5.72 o 
 -11   5   6        9.74        3.12      3.31 o 
 -10   5   6      152.97      144.17      6.99 o 
  -9   5   6        0.00       -1.07      2.74 o 
  -8   5   6       20.64       21.44      3.68 o 
  -7   5   6       22.52       24.72      4.16 o 
  -6   5   6       15.28       12.56      7.54 o 
  -5   5   6        1.68       -0.39      1.99 o 
  -4   5   6       27.63       26.60      2.96 o 
  -3   5   6       20.32       19.30      4.03 o 
  -2   5   6        0.22       -1.21      1.80 o 
  -1   5   6      259.47      229.58      9.62 o 
   0   5   6       17.11       11.18      2.94 o 
   1   5   6       45.11       42.63      3.67 o 
   2   5   6      114.50      117.15      4.68 o 
   3   5   6     1250.32     1232.86     21.21 o 
   4   5   6      152.17      151.03      8.54 o 
   5   5   6       46.36       39.01      4.00 o 
   6   5   6      154.42      155.86      6.80 o 
   7   5   6        4.38       -2.08      2.94 o 
   8   5   6        1.02       -3.12      3.64 o 
   9   5   6        4.28        1.82      3.31 o 
  10   5   6       10.34        9.36      5.72 o 
  11   5   6        0.13       -4.67      3.11 o 
  12   5   6        0.00       -4.39      6.76 o 
  -9   6   6        0.40       -2.16      3.48 o 
  -8   6   6       22.93       22.20      6.24 o 
  -7   6   6        0.03        0.40      3.11 o 
  -6   6   6       71.57       66.44      5.52 o 
  -5   6   6       55.00       54.39      5.15 o 
  -4   6   6       40.90       48.98      3.80 o 
  -3   6   6      263.81      246.10      7.19 o 
  -2   6   6      166.85      160.92      5.71 o 
  -1   6   6      105.23      112.97      5.09 o 
   0   6   6        9.32        4.99      3.11 o 
   1   6   6        6.53        7.56      3.49 o 
   2   6   6       17.31       17.98      2.87 o 
   3   6   6        0.98       -2.67      2.74 o 
   4   6   6        1.51       -1.82      3.90 o 
   5   6   6       12.56       15.08      5.98 o 
   6   6   6       15.84       14.03      3.90 o 
   7   6   6       44.15       43.40      7.80 o 
   8   6   6      123.70      120.17      6.80 o 
 -17   1   7        0.03        3.46      3.12 o 
 -16   1   7        8.90       13.14      3.48 o 
 -15   1   7       22.97       27.86      4.68 o 
 -14   1   7        1.14        5.58      2.29 o 
 -13   1   7      266.51      244.26      6.40 o 
 -12   1   7      190.92      180.34      7.57 o 
 -11   1   7      211.99      213.28      4.65 o 
 -10   1   7        0.01        2.27      1.29 o 
  -9   1   7       20.13       15.22      1.65 o 
  -8   1   7       76.92       68.43      2.27 o 
  -7   1   7       35.91       44.51      1.79 o 
  -6   1   7      286.06      386.17      6.10 o 
  -5   1   7      381.98      359.88      6.50 o 
  -4   1   7        5.28        4.19      0.68 o 
  -3   1   7       35.40       27.96      1.05 o 
  -2   1   7       20.34       18.26      0.77 o 
  -1   1   7       51.83       44.21      1.82 o 
   0   1   7     6333.91     6710.24     99.37 o 
   1   1   7     6763.00     6508.55    225.09 o 
   2   1   7     2162.45     2348.33     33.35 o 
   3   1   7      360.97      198.86     16.64 o 
   4   1   7      150.10      189.40      3.00 o 
   5   1   7      947.71      947.98     11.76 o 
   6   1   7      476.13      555.49      6.64 o 
   7   1   7      213.73      208.74      3.12 o 
   8   1   7       61.44       64.06      1.73 o 
   9   1   7        4.70        2.70      1.13 o 
  10   1   7        1.48        2.40      1.24 o 
  11   1   7       31.97       32.21      1.92 o 
  12   1   7       42.36       46.46      2.22 o 
  13   1   7       26.65       35.55      2.89 o 
  14   1   7       59.56       68.88      3.80 o 
  15   1   7       21.07       23.02      2.79 o 
  16   1   7       89.16      107.31      5.88 o 
  17   1   7      114.12      144.24      6.80 o 
 -17   2   7        1.60        4.74      3.25 o 
 -16   2   7       27.33       38.93      4.37 o 
 -15   2   7       54.82       54.07      3.70 o 
 -14   2   7       59.63       52.71      3.60 o 
 -13   2   7      245.09      243.45      6.59 o 
 -12   2   7      200.56      193.37      5.71 o 
 -11   2   7        0.51        3.16      2.06 o 
 -10   2   7      106.61      117.90      3.26 o 
  -9   2   7      236.25      233.69      4.55 o 
  -8   2   7      198.24      194.24      3.96 o 
  -7   2   7       81.26       78.92      2.42 o 
  -6   2   7        3.47        3.40      0.99 o 
  -5   2   7      160.69      172.05      2.89 o 
  -4   2   7        0.06        3.40      0.75 o 
  -3   2   7      255.89      239.19      4.12 o 
  -2   2   7      892.92     1002.59     13.83 o 
  -1   2   7      642.46      705.11     11.50 o 
   0   2   7     3682.02     3793.20     88.08 o 
   1   2   7        7.64       11.82      1.62 o 
   2   2   7       71.32       87.47      3.17 o 
   3   2   7       16.83       20.58      1.66 o 
   4   2   7     1942.89     2103.38     32.33 o 
   5   2   7     4926.94     5132.09     66.42 o 
   6   2   7      162.39      177.26      3.13 o 
   7   2   7      453.25      497.62      6.74 o 
   8   2   7       88.61       84.50      2.73 o 
   9   2   7       32.48       37.22      1.91 o 
  10   2   7        3.38        0.16      1.26 o 
  11   2   7       36.85       40.50      2.46 o 
  12   2   7        0.82       -1.66      1.68 o 
  13   2   7       12.00       12.63      2.20 o 
  14   2   7       18.50       20.99      2.89 o 
  15   2   7       58.13       59.13      3.96 o 
  16   2   7        1.16        7.68      2.76 o 
 -16   3   7        0.00        2.37      2.59 o 
 -15   3   7        4.89        6.26      2.49 o 
 -14   3   7        0.39       -1.57      1.85 o 
 -13   3   7       10.70       10.19      4.46 o 
 -12   3   7       12.62        6.16      2.36 o 
 -11   3   7       37.82       31.99      3.00 o 
 -10   3   7       15.93       19.91      2.73 o 
  -9   3   7      104.03       94.09      4.08 o 
  -8   3   7      406.73      389.11      6.86 o 
  -7   3   7       70.66       72.48      2.75 o 
  -6   3   7      508.99      467.11      7.24 o 
  -5   3   7       93.02       76.80      2.52 o 
  -4   3   7        5.07       12.73      1.31 o 
  -3   3   7      542.14      583.71      8.86 o 
  -2   3   7      183.47      197.24      3.95 o 
  -1   3   7      486.98      509.64      9.10 o 
   0   3   7      134.75      142.84      4.78 o 
   1   3   7      104.49      105.49      7.80 o 
   2   3   7     1047.99     1039.61     17.11 o 
   3   3   7      298.47      308.35      7.53 o 
   4   3   7        0.79       -0.27      0.82 o 
   5   3   7        2.80        4.09      1.23 o 
   6   3   7        4.78        2.47      1.27 o 
   7   3   7       49.09       47.99      3.68 o 
   8   3   7      203.15      209.53     16.64 o 
   9   3   7        7.92       12.76      2.27 o 
  10   3   7       54.77       45.51      3.09 o 
  11   3   7       63.33       60.66      4.24 o 
  12   3   7       71.50       60.13      3.49 o 
  13   3   7       67.66       63.48      4.20 o 
  14   3   7       44.71       38.93      2.98 o 
  15   3   7        4.42        5.23      2.52 o 
 -14   4   7        0.31       -0.20      2.99 o 
 -13   4   7       12.17       11.96      2.87 o 
 -12   4   7       20.82       18.84      2.97 o 
 -11   4   7      101.48      102.20      4.66 o 
 -10   4   7      526.31      514.59     13.59 o 
  -9   4   7       64.01       66.47      7.80 o 
  -8   4   7       23.72       27.54      3.68 o 
  -7   4   7       15.66       18.59      2.45 o 
  -6   4   7      120.19      128.43      4.35 o 
  -5   4   7       50.96       57.21      3.68 o 
  -4   4   7      112.79      114.19      3.17 o 
  -3   4   7        0.00        0.15      1.22 o 
  -2   4   7        0.00        0.52      1.50 o 
  -1   4   7       21.24       20.81      2.57 o 
   0   4   7      151.81      153.66      5.69 o 
   1   4   7       17.32       22.61      2.86 o 
   2   4   7      170.73      198.15      5.20 o 
   3   4   7      176.98      181.77      5.06 o 
   4   4   7      315.63      330.39      7.38 o 
   5   4   7     3038.76     3059.40     47.63 o 
   6   4   7        0.68        0.26      7.54 o 
   7   4   7      220.01      228.65      7.70 o 
   8   4   7       47.50       42.65      3.85 o 
   9   4   7        0.26       -0.52      2.57 o 
  10   4   7        4.98        5.46      2.94 o 
  11   4   7        1.68       -3.12      2.94 o 
  12   4   7        7.46        1.25      3.11 o 
  13   4   7       17.83       19.16      3.68 o 
  14   4   7       13.06       10.61      3.62 o 
 -12   5   7       17.22       14.65      4.22 o 
 -11   5   7       17.10       12.74      3.68 o 
 -10   5   7        0.00        1.65      5.98 o 
  -9   5   7       13.40       12.31      5.72 o 
  -8   5   7        3.50        1.30      2.94 o 
  -7   5   7        1.72        2.60      3.90 o 
  -6   5   7        4.98        3.83      2.18 o 
  -5   5   7       32.75       35.98      2.64 o 
  -4   5   7        6.11        2.60      1.82 o 
  -3   5   7        6.31        5.11      1.79 o 
  -2   5   7       18.75       16.49      2.08 o 
  -1   5   7      163.95      152.10      4.35 o 
   0   5   7       28.38       22.70      3.31 o 
   1   5   7       52.52       52.49      3.39 o 
   2   5   7      475.19      495.68     10.20 o 
   3   5   7       68.40       70.94      3.88 o 
   4   5   7      134.86      120.53      4.56 o 
   5   5   7       21.30       17.05      3.31 o 
   6   5   7      187.55      213.34      7.90 o 
   7   5   7        8.34       10.14      3.31 o 
   8   5   7        4.51        1.19      3.11 o 
   9   5   7       42.17       39.56      4.41 o 
  10   5   7        0.08       -4.41      2.94 o 
  11   5   7       19.16       22.07      4.22 o 
  -9   6   7       11.89       10.00      7.80 o 
  -8   6   7       22.63       26.16      4.22 o 
  -7   6   7        2.28       -0.12      3.11 o 
  -6   6   7       77.96       88.57      5.88 o 
  -5   6   7        3.68        2.72      3.11 o 
  -4   6   7        1.33       -2.77      2.78 o 
  -3   6   7       50.87       48.66      3.80 o 
  -2   6   7       22.72       21.67      4.50 o 
  -1   6   7       12.62       12.56      2.79 o 
   0   6   7       30.21       29.75      5.72 o 
   1   6   7       17.84       18.77      2.79 o 
   2   6   7        9.10        9.10      2.49 o 
   3   6   7        0.01       -1.01      2.74 o 
   4   6   7        0.03       -3.22      5.46 o 
   5   6   7        0.15       -3.57      2.86 o 
   6   6   7        3.66       -4.11      2.74 o 
   7   6   7       11.79       12.01      4.42 o 
   8   6   7       17.70       11.44      4.05 o 
 -18   0   8       25.43       34.85      6.24 o 
 -17   0   8        0.07        2.60      4.68 o 
 -16   0   8        6.25        2.08      4.16 o 
 -15   0   8        3.29        6.24      4.16 o 
 -14   0   8       77.29       83.74      6.76 o 
 -13   0   8        0.44       -1.32      2.00 o 
 -12   0   8        0.21       -1.37      2.08 o 
 -11   0   8        0.08       -1.56      1.73 o 
 -10   0   8        1.81        8.32      2.00 o 
  -9   0   8       43.43       30.47      2.37 o 
  -8   0   8      585.39      613.42     13.05 o 
  -7   0   8     2097.20     2445.61     46.15 o 
  -6   0   8      220.58      268.53     12.74 o 
  -5   0   8     1017.85     1110.51     30.17 o 
  -4   0   8     3871.83     3970.24     73.37 o 
  -3   0   8      259.22      270.82      6.06 o 
  -2   0   8     3087.96     3026.54     39.33 o 
  -1   0   8     3368.54     3099.88     46.44 o 
   0   0   8     8617.25     8126.22    232.95 o 
   1   0   8      332.76      342.09      6.96 o 
   2   0   8      456.08      488.37      7.90 o 
   3   0   8      149.98      137.73      3.33 o 
   4   0   8      218.79      254.95      5.17 o 
   5   0   8      288.00      344.11      7.53 o 
   6   0   8        3.18        8.61      1.56 o 
   7   0   8     1159.11     1162.52     22.62 o 
   8   0   8       46.02       45.27      6.74 o 
   9   0   8        0.12        1.32      1.38 o 
  10   0   8      947.09      952.31     15.70 o 
  11   0   8      616.21      560.71     20.03 o 
  12   0   8      172.53      168.37      6.06 o 
  13   0   8       22.90       19.98      2.94 o 
  14   0   8      201.10      223.10      7.36 o 
  15   0   8        0.67        5.72      4.16 o 
  16   0   8        2.47        5.20      4.16 o 
  17   0   8        8.69        5.20      4.16 o 
 -17   1   8        0.21        3.12      3.11 o 
 -16   1   8       25.06       34.38      4.22 o 
 -15   1   8       32.63       34.34      3.85 o 
 -14   1   8       94.65      100.17      4.38 o 
 -13   1   8        3.04        9.86      2.19 o 
 -12   1   8       43.39       56.10      3.39 o 
 -11   1   8        2.89        0.26      1.80 o 
 -10   1   8      161.65      164.58      3.80 o 
  -9   1   8        0.10       -0.35      1.40 o 
  -8   1   8       38.89       44.52      2.25 o 
  -7   1   8       85.50       85.45      2.37 o 
  -6   1   8      527.28      575.71      8.64 o 
  -5   1   8      528.25      536.91      9.21 o 
  -4   1   8      164.66      140.67      2.72 o 
  -3   1   8     1127.31     1096.94     14.75 o 
  -2   1   8      259.41      230.99      3.25 o 
  -1   1   8     3963.82     3951.19     51.22 o 
   0   1   8       47.12       26.01      2.08 o 
   1   1   8     2695.36     2685.81     40.14 o 
   2   1   8      796.79      931.46     14.94 o 
   3   1   8      235.39      240.97      4.15 o 
   4   1   8      381.46      422.74      5.16 o 
   5   1   8      447.96      464.92      5.65 o 
   6   1   8      119.86      153.29      2.52 o 
   7   1   8      671.71      684.37      8.12 o 
   8   1   8        0.35       -0.73      0.87 o 
   9   1   8        0.09        1.02      1.10 o 
  10   1   8        0.17        0.41      1.27 o 
  11   1   8       65.07       61.83      2.41 o 
  12   1   8       25.53       24.31      2.25 o 
  13   1   8       11.81       16.88      4.24 o 
  14   1   8        3.28        6.69      2.29 o 
  15   1   8        0.04        4.89      2.29 o 
  16   1   8       20.24       27.88      3.19 o 
 -17   2   8        4.29       10.40      3.64 o 
 -16   2   8       16.51       13.52      3.48 o 
 -15   2   8       32.75       34.49      3.30 o 
 -14   2   8       15.42       17.91      2.67 o 
 -13   2   8        0.01        5.46      2.51 o 
 -12   2   8      388.61      358.75      8.11 o 
 -11   2   8        0.21        3.28      3.15 o 
 -10   2   8      383.46      389.25      6.91 o 
  -9   2   8      168.32      159.94      3.79 o 
  -8   2   8       70.98       69.32      2.42 o 
  -7   2   8        3.72        2.60      1.15 o 
  -6   2   8       44.89       45.79      1.94 o 
  -5   2   8      140.25      141.78      2.62 o 
  -4   2   8      763.78      761.52     10.71 o 
  -3   2   8       51.39       44.53      1.79 o 
  -2   2   8     4525.71     5017.47     64.99 o 
  -1   2   8     1433.46     1548.49     23.92 o 
   0   2   8     1226.75     1465.79     22.71 o 
   1   2   8     2022.20     2098.72     27.82 o 
   2   2   8     3683.48     3780.98     69.49 o 
   3   2   8      727.19      721.91     12.00 o 
   4   2   8       81.60       92.32      2.42 o 
   5   2   8      114.00      134.29      2.99 o 
   6   2   8      538.53      547.34      7.42 o 
   7   2   8       60.82       64.26      2.33 o 
   8   2   8        3.75        4.22      1.21 o 
   9   2   8      141.99      157.22      3.37 o 
  10   2   8        1.44       -0.28      1.30 o 
  11   2   8        0.11       -1.60      2.03 o 
  12   2   8       32.32       27.18      2.32 o 
  13   2   8       17.22       16.48      2.27 o 
  14   2   8       63.15       60.23      4.51 o 
  15   2   8       40.06       42.88      3.70 o 
  16   2   8        0.09        6.92      2.79 o 
 -16   3   8        0.32        1.04      2.56 o 
 -15   3   8        4.60        2.89      2.36 o 
 -14   3   8       18.95       20.18      2.89 o 
 -13   3   8        1.39        2.01      2.29 o 
 -12   3   8        0.23       -0.19      2.01 o 
 -11   3   8       16.49       13.35      2.59 o 
 -10   3   8        2.37       -1.62      2.06 o 
  -9   3   8       12.65       13.19      2.45 o 
  -8   3   8       62.79       82.62      3.28 o 
  -7   3   8      130.40      139.74      3.79 o 
  -6   3   8      219.85      221.73      4.64 o 
  -5   3   8       30.16       29.80      1.89 o 
  -4   3   8      773.85      826.77     11.99 o 
  -3   3   8       17.21       23.94      1.73 o 
  -2   3   8       44.95       52.67      2.11 o 
  -1   3   8        0.02        3.32      2.16 o 
   0   3   8       82.96      105.26      3.37 o 
   1   3   8        9.66        6.94      1.50 o 
   2   3   8      105.29      117.02      4.78 o 
   3   3   8        7.30        8.65      1.62 o 
   4   3   8        4.76        2.41      1.15 o 
   5   3   8        2.56        1.34      0.93 o 
   6   3   8      273.87      293.62      6.17 o 
   7   3   8      269.65      269.04      7.90 o 
   8   3   8      261.26      230.29      7.80 o 
   9   3   8       22.84       19.89      3.12 o 
  10   3   8      147.05      118.54      4.40 o 
  11   3   8       22.98       16.06      2.32 o 
  12   3   8        0.38        0.61      1.94 o 
  13   3   8        3.81        5.10      2.48 o 
  14   3   8       12.54        9.12      3.00 o 
  15   3   8        0.49        6.32      2.76 o 
 -14   4   8       13.30       12.63      2.79 o 
 -13   4   8        0.05        1.45      2.45 o 
 -12   4   8        0.74        2.26      2.36 o 
 -11   4   8      129.05      129.96      5.18 o 
 -10   4   8      193.38      201.78      7.90 o 
  -9   4   8       61.60       47.18      4.41 o 
  -8   4   8      267.46      262.54      8.64 o 
  -7   4   8       42.22       38.18      2.77 o 
  -6   4   8        4.09        5.75      1.89 o 
  -5   4   8       79.00       75.36      3.58 o 
  -4   4   8       90.52       98.04      3.07 o 
  -3   4   8      251.04      250.87      5.02 o 
  -2   4   8       29.84       32.34      2.06 o 
  -1   4   8      185.53      193.18      5.05 o 
   0   4   8      107.94      103.70      4.96 o 
   1   4   8       17.62       16.56      2.50 o 
   2   4   8      120.26      120.64      4.00 o 
   3   4   8     1184.42     1200.29     20.21 o 
   4   4   8     1185.50     1261.25     21.10 o 
   5   4   8     1038.00     1071.24     22.79 o 
   6   4   8       66.83       64.05      4.37 o 
   7   4   8        0.32       -1.76      2.37 o 
   8   4   8       48.30       46.30      4.05 o 
   9   4   8       28.52       24.08      3.48 o 
  10   4   8       21.92       16.94      3.31 o 
  11   4   8        0.31       -1.04      3.12 o 
  12   4   8        4.37        1.62      3.38 o 
  13   4   8        0.41       -2.15      3.78 o 
 -12   5   8        4.98        2.86      5.46 o 
 -11   5   8        4.75        0.49      3.11 o 
 -10   5   8       17.66       13.52      3.68 o 
  -9   5   8        0.79       -1.71      3.11 o 
  -8   5   8        0.20       -3.12      2.10 o 
  -7   5   8        0.74        1.11      2.86 o 
  -6   5   8        2.49        4.33      2.29 o 
  -5   5   8        0.11       -0.14      1.99 o 
  -4   5   8        4.55        4.33      2.10 o 
  -3   5   8      229.36      215.86      9.07 o 
  -2   5   8        5.62        7.34      1.80 o 
  -1   5   8       93.22       83.91      3.90 o 
   0   5   8       14.29       14.32      3.38 o 
   1   5   8      171.94      167.84      5.39 o 
   2   5   8       26.34       23.79      2.79 o 
   3   5   8        6.76        0.57      3.17 o 
   4   5   8       92.54       99.83      5.48 o 
   5   5   8       49.00       49.68      4.22 o 
   6   5   8        2.54        1.56      2.94 o 
   7   5   8       15.00        6.98      3.11 o 
   8   5   8        0.01       -4.11      2.74 o 
   9   5   8        2.50       -3.64      2.94 o 
  10   5   8        7.17        6.24      3.68 o 
  11   5   8       16.02       13.67      3.85 o 
  -9   6   8        1.43       -2.08      4.16 o 
  -8   6   8       25.87       24.28      4.94 o 
  -7   6   8        4.77        2.60      2.94 o 
  -6   6   8       12.89       13.22      3.48 o 
  -5   6   8      164.00      155.52      7.80 o 
  -4   6   8       19.07       11.67      2.67 o 
  -3   6   8        2.93        1.56      2.49 o 
  -2   6   8       23.79       22.46      3.82 o 
  -1   6   8       28.84       34.93      3.39 o 
   0   6   8       16.01       17.83      2.89 o 
   1   6   8       12.17        9.08      2.49 o 
   2   6   8       42.17       42.86      3.39 o 
   3   6   8       11.33       14.61      3.48 o 
   4   6   8        3.37        2.60      4.68 o 
   5   6   8        3.71        2.86      3.90 o 
   6   6   8       88.79       97.00      6.22 o 
   7   6   8        3.20       -3.76      3.11 o 
   8   6   8        4.14        7.02      4.05 o 
 -17   1   9        2.32        4.19      3.11 o 
 -16   1   9        3.31        3.95      2.74 o 
 -15   1   9       48.22       51.52      4.41 o 
 -14   1   9        2.88        3.41      2.26 o 
 -13   1   9      142.75      138.21      4.70 o 
 -12   1   9       73.60       80.22      3.15 o 
 -11   1   9      222.99      205.75      7.36 o 
 -10   1   9        0.63        1.87      1.29 o 
  -9   1   9      106.62       88.88      2.84 o 
  -8   1   9        6.26        5.60      1.15 o 
  -7   1   9       32.09       42.76      1.88 o 
  -6   1   9        1.12        4.70      2.26 o 
  -5   1   9     1370.33     1459.01     22.82 o 
  -4   1   9      106.29      118.73      2.51 o 
  -3   1   9     2473.93     2465.25     32.30 o 
  -2   1   9       11.85       11.72      0.73 o 
  -1   1   9     2394.68     2487.71     29.21 o 
   0   1   9     1795.83     2041.74     47.33 o 
   1   1   9      500.76      452.45      6.62 o 
   2   1   9      393.19      488.40      7.14 o 
   3   1   9        1.66        1.87      0.55 o 
   4   1   9       26.75       32.47      1.17 o 
   5   1   9      169.86      177.14      2.74 o 
   6   1   9      259.96      281.64      3.92 o 
   7   1   9       13.91       13.80      1.09 o 
   8   1   9        6.08        5.52      0.93 o 
   9   1   9       10.01        8.64      1.41 o 
  10   1   9       30.28       35.02      1.90 o 
  11   1   9       42.47       44.44      2.13 o 
  12   1   9       59.28       60.44      2.79 o 
  13   1   9      198.01      181.04      5.41 o 
  14   1   9        6.16        5.37      2.29 o 
  15   1   9       52.74       58.41      3.70 o 
  16   1   9        5.21        3.62      2.36 o 
 -17   2   9        0.24        2.36      7.28 o 
 -16   2   9        5.73        7.16      2.97 o 
 -15   2   9        2.84        4.99      2.36 o 
 -14   2   9       11.79       11.73      2.42 o 
 -13   2   9      120.56      110.63      4.48 o 
 -12   2   9       28.95       30.54      2.89 o 
 -11   2   9      518.54      544.67     10.80 o 
 -10   2   9     1015.30     1006.40     14.86 o 
  -9   2   9      243.68      243.33      4.96 o 
  -8   2   9       85.55       86.38      3.00 o 
  -7   2   9      193.19      170.84      3.74 o 
  -6   2   9       34.23       29.85      1.68 o 
  -5   2   9      121.78      118.85      2.47 o 
  -4   2   9     1073.83     1119.08     15.39 o 
  -3   2   9      189.71      216.89      4.06 o 
  -2   2   9     7261.46     7839.05    100.93 o 
  -1   2   9      430.21      401.72      6.36 o 
   0   2   9        0.25        6.44      1.28 o 
   1   2   9     1082.19     1187.76     20.50 o 
   2   2   9     2905.16     2924.58    102.01 o 
   3   2   9      186.68      184.06      4.27 o 
   4   2   9     2431.38     2537.13     38.93 o 
   5   2   9       71.04       60.21      2.22 o 
   6   2   9       82.74       81.29      2.42 o 
   7   2   9        5.19        6.95      1.09 o 
   8   2   9        0.01       -1.66      1.11 o 
   9   2   9       67.53       79.91      2.59 o 
  10   2   9       28.76       30.14      1.88 o 
  11   2   9       53.33       51.91      2.66 o 
  12   2   9      170.97      151.66      4.35 o 
  13   2   9        0.36        2.56      3.14 o 
  14   2   9       19.79       15.65      2.89 o 
  15   2   9        3.34        8.95      2.67 o 
  16   2   9       29.77       37.33      5.37 o 
 -16   3   9       10.42       12.99      2.97 o 
 -15   3   9        1.51        1.66      2.29 o 
 -14   3   9        0.00        2.10      2.20 o 
 -13   3   9        2.18        2.34      2.14 o 
 -12   3   9        2.22        1.90      2.19 o 
 -11   3   9       14.94        9.21      2.49 o 
 -10   3   9       34.02       32.36      2.97 o 
  -9   3   9      273.57      291.05      7.21 o 
  -8   3   9     4067.80     4085.00     54.53 o 
  -7   3   9      165.23      149.51      3.89 o 
  -6   3   9      190.66      184.80      4.27 o 
  -5   3   9      241.15      230.91      4.82 o 
  -4   3   9      812.21      846.92     12.25 o 
  -3   3   9       20.51       21.58      1.58 o 
  -2   3   9       84.33       84.14      3.64 o 
  -1   3   9      151.58      135.30      3.67 o 
   0   3   9       71.46       58.58      2.67 o 
   1   3   9        3.85        4.39      1.18 o 
   2   3   9       46.60       39.36      2.45 o 
   3   3   9       13.13        9.72      1.88 o 
   4   3   9      149.70      140.09      3.95 o 
   5   3   9      382.16      399.10     11.71 o 
   6   3   9      291.40      258.04     13.13 o 
   7   3   9      575.68      570.57     12.13 o 
   8   3   9        0.37        1.00      2.19 o 
   9   3   9       46.10       38.68      3.09 o 
  10   3   9      274.23      258.43      6.59 o 
  11   3   9        6.93        5.10      1.98 o 
  12   3   9       17.68       17.17      2.55 o 
  13   3   9        4.43        2.72      2.25 o 
  14   3   9        0.83       -1.36      2.20 o 
  15   3   9        9.05        8.97      2.89 o 
 -14   4   9       15.22       19.26      3.09 o 
 -13   4   9        0.18        3.59      2.52 o 
 -12   4   9        0.00        0.65      2.36 o 
 -11   4   9        3.60        1.51      2.29 o 
 -10   4   9       21.20       24.71      4.05 o 
  -9   4   9       33.77       32.90      3.85 o 
  -8   4   9       47.58       47.74      4.22 o 
  -7   4   9       22.32       21.04      2.45 o 
  -6   4   9      103.52      105.30      4.08 o 
  -5   4   9       16.07       17.51      2.29 o 
  -4   4   9        7.76        6.62      1.58 o 
  -3   4   9        6.47        8.92      1.58 o 
  -2   4   9      105.35       97.49      3.16 o 
  -1   4   9      184.38      182.30      4.88 o 
   0   4   9       36.17       46.72      2.89 o 
   1   4   9       12.99       11.81      2.70 o 
   2   4   9       32.07       38.18      2.70 o 
   3   4   9     2329.42     2385.21     37.73 o 
   4   4   9      518.98      546.76     10.59 o 
   5   4   9       29.57       33.39      3.48 o 
   6   4   9      135.32      158.92      6.22 o 
   7   4   9       42.79       50.40      4.00 o 
   8   4   9       38.83       39.93      4.05 o 
   9   4   9        0.26        0.78      2.94 o 
  10   4   9        2.53       -3.43      2.29 o 
  11   4   9        3.98        2.25      2.40 o 
  12   4   9        4.45        5.55      2.70 o 
  13   4   9        6.05        5.44      2.89 o 
 -12   5   9        0.59       -0.29      3.25 o 
 -11   5   9       37.51       31.10      5.98 o 
 -10   5   9       26.21       30.56      3.39 o 
  -9   5   9        0.40        2.05      3.11 o 
  -8   5   9       22.30       20.41      3.68 o 
  -7   5   9        2.14        0.52      5.20 o 
  -6   5   9        5.39        4.21      2.29 o 
  -5   5   9       75.22       78.83      3.88 o 
  -4   5   9       14.78       13.13      2.49 o 
  -3   5   9      136.80      121.88      4.70 o 
  -2   5   9       30.17       25.66      2.60 o 
  -1   5   9        6.43        6.49      1.74 o 
   0   5   9       84.46       87.52      3.89 o 
   1   5   9        8.24        7.98      2.10 o 
   2   5   9      194.10      191.68      5.50 o 
   3   5   9       45.73       41.85      2.66 o 
   4   5   9        5.45        5.20      4.16 o 
   5   5   9       18.45       13.81      3.11 o 
   6   5   9       14.49        7.07      3.11 o 
   7   5   9       19.85       17.23      3.48 o 
   8   5   9       14.14       14.24      3.48 o 
   9   5   9        0.71       -4.41      2.94 o 
  10   5   9        7.36        1.04      3.31 o 
  11   5   9       38.79       48.76      4.10 o 
  -8   6   9       20.27       18.98      4.05 o 
  -7   6   9        4.63       -0.55      3.90 o 
  -6   6   9        0.19       -1.29      3.11 o 
  -5   6   9       14.49       10.14      3.31 o 
  -4   6   9        1.97        0.00      2.40 o 
  -3   6   9        8.74        1.73      2.40 o 
  -2   6   9       42.67       38.35      4.32 o 
  -1   6   9        0.11       -0.35      2.29 o 
   0   6   9        7.89       10.34      2.11 o 
   1   6   9        1.46        0.31      1.97 o 
   2   6   9       14.53       14.86      2.79 o 
   3   6   9        1.23       -2.86      2.94 o 
   4   6   9       28.36       26.57      4.05 o 
   5   6   9        0.18       -0.70      3.11 o 
   6   6   9       37.03       30.03      4.37 o 
   7   6   9        9.55        6.84      3.85 o 
 -17   0  10        0.04        2.60      4.68 o 
 -16   0  10       25.51       42.65      6.24 o 
 -15   0  10        1.92        4.16      4.16 o 
 -14   0  10       79.21       79.06      6.76 o 
 -13   0  10        0.60       -2.51      2.00 o 
 -12   0  10        0.79        0.43      2.00 o 
 -11   0  10        3.67        3.55      2.12 o 
 -10   0  10       77.68       62.12      4.68 o 
  -9   0  10      139.06      127.03      4.59 o 
  -8   0  10      123.37      138.67      4.59 o 
  -7   0  10        0.44        0.97      2.34 o 
  -6   0  10     1702.06     1948.86     37.14 o 
  -5   0  10     2290.77     2488.38     65.54 o 
  -4   0  10       39.93       37.50      3.38 o 
  -3   0  10       68.97       64.88      4.16 o 
  -2   0  10       16.87       21.56      1.50 o 
  -1   0  10      641.23      608.83     11.95 o 
   0   0  10      248.47      258.39      4.66 o 
   1   0  10        1.64        0.42      0.87 o 
   2   0  10      648.04      627.63     10.20 o 
   3   0  10       14.63       15.17      0.88 o 
   4   0  10      265.00      281.66      5.30 o 
   5   0  10       13.44       13.21      1.28 o 
   6   0  10      629.19      606.39     10.31 o 
   7   0  10      250.70      246.21      5.20 o 
   8   0  10      277.41      252.39      5.39 o 
   9   0  10     2354.05     2275.12     35.22 o 
  10   0  10      342.93      331.90      6.88 o 
  11   0  10      419.56      386.76      9.74 o 
  12   0  10       17.79       19.59      2.94 o 
  13   0  10       90.81       87.65      4.78 o 
  14   0  10       60.65       76.37      4.68 o 
  15   0  10        0.08        4.68      4.16 o 
  16   0  10        0.28        3.12      4.16 o 
 -17   1  10        1.29        7.10      3.11 o 
 -16   1  10       25.07       32.60      3.85 o 
 -15   1  10        7.66       11.44      3.11 o 
 -14   1  10       20.05       20.43      2.56 o 
 -13   1  10       16.50       15.28      2.49 o 
 -12   1  10        0.00        0.81      1.53 o 
 -11   1  10       37.62       32.66      2.15 o 
 -10   1  10        2.83        0.42      1.26 o 
  -9   1  10       16.30       20.15      1.68 o 
  -8   1  10       26.85       31.01      1.79 o 
  -7   1  10       60.53       71.32      2.25 o 
  -6   1  10       39.18       44.46      1.79 o 
  -5   1  10        7.66       13.73      1.50 o 
  -4   1  10      149.99      140.34      2.90 o 
  -3   1  10     2117.97     2019.76     30.62 o 
  -2   1  10     1068.38     1020.44     11.36 o 
  -1   1  10     2523.67     2456.10     28.84 o 
   0   1  10     1650.46     1723.53     26.23 o 
   1   1  10     1309.57     1382.57     18.53 o 
   2   1  10      362.37      355.17      4.91 o 
   3   1  10      322.06      322.31      4.97 o 
   4   1  10      127.52      109.20      4.28 o 
   5   1  10       43.54       34.39      1.62 o 
   6   1  10      235.86      230.50      3.76 o 
   7   1  10      146.91      161.62      3.83 o 
   8   1  10        3.78        3.32      0.77 o 
   9   1  10       84.19       82.19      2.45 o 
  10   1  10       64.77       58.17      2.37 o 
  11   1  10        1.74        3.50      1.44 o 
  12   1  10       53.86       53.68      3.53 o 
  13   1  10       49.39       45.55      3.30 o 
  14   1  10        2.33        5.89      2.29 o 
  15   1  10       16.89       20.93      5.61 o 
  16   1  10        0.03        2.86      4.47 o 
 -17   2  10        5.45       13.43      3.48 o 
 -16   2  10       10.38        8.19      3.52 o 
 -15   2  10        9.21        9.86      2.49 o 
 -14   2  10        9.14        7.48      2.36 o 
 -13   2  10       88.96       81.73      3.88 o 
 -12   2  10        4.08        5.46      2.51 o 
 -11   2  10      173.13      169.43      9.96 o 
 -10   2  10      372.61      371.05      6.85 o 
  -9   2  10        1.50        3.24      1.34 o 
  -8   2  10       24.13       25.50      1.87 o 
  -7   2  10        6.12        7.34      1.34 o 
  -6   2  10       14.04        9.58      1.43 o 
  -5   2  10      201.53      191.53      3.30 o 
  -4   2  10      284.02      287.29      4.78 o 
  -3   2  10      104.99      120.93      2.84 o 
  -2   2  10      293.12      370.89      6.03 o 
  -1   2  10       95.26       81.38      3.84 o 
   0   2  10     2222.87     2422.73     36.93 o 
   1   2  10      320.61      303.87      5.78 o 
   2   2  10       15.36       15.05      1.88 o 
   3   2  10       89.56      101.21      2.73 o 
   4   2  10     2721.00     2875.34     43.84 o 
   5   2  10      950.23      940.72     15.51 o 
   6   2  10       19.96       19.91      1.40 o 
   7   2  10       25.66       24.76      1.40 o 
   8   2  10        0.45       -1.48      1.29 o 
   9   2  10       34.40       33.12      1.87 o 
  10   2  10       95.19       95.95      2.90 o 
  11   2  10        4.89        3.64      1.79 o 
  12   2  10      124.52      117.60      3.82 o 
  13   2  10       86.72       83.62      3.44 o 
  14   2  10      119.59      112.62      4.60 o 
  15   2  10        1.74        7.36      2.56 o 
 -16   3  10        3.44        5.11      3.11 o 
 -15   3  10        4.44        6.32      2.49 o 
 -14   3  10        0.61        3.52      2.20 o 
 -13   3  10        6.55        7.58      2.64 o 
 -12   3  10        5.05        4.57      2.36 o 
 -11   3  10       18.64       11.68      2.45 o 
 -10   3  10      158.73      168.31      5.57 o 
  -9   3  10       83.98      111.28      3.74 o 
  -8   3  10      182.41      198.24      5.03 o 
  -7   3  10      108.90      119.39      3.63 o 
  -6   3  10     1040.67     1041.98     16.95 o 
  -5   3  10      316.99      302.56      6.04 o 
  -4   3  10       80.55       95.22      3.84 o 
  -3   3  10        6.04        4.25      1.22 o 
  -2   3  10        1.63        2.60      1.22 o 
  -1   3  10        0.64        1.72      1.09 o 
   0   3  10        1.56        0.93      1.28 o 
   1   3  10       79.83       75.61      2.62 o 
   2   3  10        9.44        5.02      1.28 o 
   3   3  10        0.04       -0.72      0.48 o 
   4   3  10      192.71      203.94      4.98 o 
   5   3  10      456.49      484.28      7.98 o 
   6   3  10       63.03       55.03      4.56 o 
   7   3  10       45.80       42.48      2.97 o 
   8   3  10      544.11      514.97     11.41 o 
   9   3  10        4.79        4.09      2.29 o 
  10   3  10       57.27       46.29      3.30 o 
  11   3  10        3.54        0.07      2.35 o 
  12   3  10       13.07        7.14      2.20 o 
  13   3  10        4.54        4.78      2.15 o 
  14   3  10        1.31       -2.15      2.14 o 
 -14   4  10        6.41       10.10      2.79 o 
 -13   4  10        0.34        0.93      2.55 o 
 -12   4  10       25.40       23.69      3.09 o 
 -11   4  10        1.23       -1.77      2.65 o 
 -10   4  10        0.07        0.26      2.94 o 
  -9   4  10       12.67        6.58      3.12 o 
  -8   4  10       17.29       10.23      4.16 o 
  -7   4  10       39.24       40.18      2.97 o 
  -6   4  10       83.37       99.20      4.18 o 
  -5   4  10      106.53      119.30      4.40 o 
  -4   4  10      233.71      245.15      4.97 o 
  -3   4  10       38.92       41.62      2.26 o 
  -2   4  10        1.00        2.48      1.45 o 
  -1   4  10      238.27      211.03      4.73 o 
   0   4  10       13.93       16.33      2.06 o 
   1   4  10      152.72      141.89      5.06 o 
   2   4  10      382.90      395.26      7.14 o 
   3   4  10     1193.93     1191.53     17.36 o 
   4   4  10        1.37       -0.35      1.67 o 
   5   4  10      479.54      478.54      9.90 o 
   6   4  10       59.43       55.09      3.49 o 
   7   4  10        0.69        1.33      2.19 o 
   8   4  10       50.98       54.01      3.67 o 
   9   4  10       97.47       95.78      4.40 o 
  10   4  10        3.07       -0.77      3.37 o 
  11   4  10        0.34       -1.53      2.45 o 
  12   4  10        6.76       15.06      2.97 o 
  13   4  10        6.49        4.82      3.48 o 
 -12   5  10        5.33        8.32      5.20 o 
 -11   5  10        0.49       -2.24      3.15 o 
 -10   5  10        6.91        2.11      3.48 o 
  -9   5  10        1.38       -2.81      3.11 o 
  -8   5  10        5.33        1.87      3.12 o 
  -7   5  10        6.54        3.98      3.12 o 
  -6   5  10        0.52       -1.40      1.99 o 
  -5   5  10       42.69       36.61      3.06 o 
  -4   5  10        1.75        2.82      1.99 o 
  -3   5  10      217.59      209.08      6.09 o 
  -2   5  10        0.21       -0.85      1.61 o 
  -1   5  10        2.72        2.62      1.74 o 
   0   5  10      128.56      134.66      4.58 o 
   1   5  10      275.51      297.34      6.17 o 
   2   5  10        1.93        3.62      1.74 o 
   3   5  10       21.50       25.71      2.78 o 
   4   5  10        0.01       -1.39      2.29 o 
   5   5  10        1.87        1.56      2.40 o 
   6   5  10        1.23        3.74      2.43 o 
   7   5  10        7.75        6.07      2.70 o 
   8   5  10        4.42        5.55      2.70 o 
   9   5  10        1.13       -3.74      2.49 o 
  10   5  10       28.39       36.17      4.78 o 
  -8   6  10        8.58        8.19      3.90 o 
  -7   6  10        5.19        9.36      4.16 o 
  -6   6  10        0.00       -1.42      2.74 o 
  -5   6  10        1.16       -0.97      2.86 o 
  -4   6  10       17.03       13.68      2.79 o 
  -3   6  10       10.16       12.04      2.89 o 
  -2   6  10        4.43        5.18      2.59 o 
  -1   6  10        5.92        0.87      3.11 o 
   0   6  10       24.98       30.38      2.72 o 
   1   6  10        0.04        1.73      1.94 o 
   2   6  10        4.16        3.31      2.26 o 
   3   6  10        0.15       -1.17      4.63 o 
   4   6  10       30.75       34.55      3.85 o 
   5   6  10        3.35        0.12      2.67 o 
   6   6  10       20.17       26.87      7.54 o 
   7   6  10        9.01       16.60      3.85 o 
 -17   1  11        6.48       10.59      3.48 o 
 -16   1  11       18.20       26.22      3.85 o 
 -15   1  11       66.68       67.97      3.90 o 
 -14   1  11        0.01        1.92      2.19 o 
 -13   1  11       53.79       47.40      3.69 o 
 -12   1  11        1.90       -2.30      1.72 o 
 -11   1  11        9.83        9.88      1.61 o 
 -10   1  11        0.23       -1.40      1.21 o 
  -9   1  11       23.60       20.65      1.72 o 
  -8   1  11       49.84       48.43      2.33 o 
  -7   1  11       48.82       52.29      2.11 o 
  -6   1  11      103.65      108.41      2.72 o 
  -5   1  11      133.08      118.97      3.39 o 
  -4   1  11       15.64       12.19      1.22 o 
  -3   1  11     2323.56     2334.53     35.43 o 
  -2   1  11       27.89       20.83      1.05 o 
  -1   1  11     2956.76     3118.63     36.47 o 
   0   1  11     1963.90     2148.05     28.21 o 
   1   1  11     1427.32     1422.22     19.11 o 
   2   1  11      711.53      724.93      9.15 o 
   3   1  11      230.03      238.31      5.75 o 
   4   1  11      114.40       99.74      2.42 o 
   5   1  11      204.92      197.35      3.09 o 
   6   1  11       66.19       84.54      2.01 o 
   7   1  11      115.90      117.72      2.44 o 
   8   1  11       81.84       78.91      2.43 o 
   9   1  11        0.37        0.82      1.24 o 
  10   1  11       97.83       93.43      2.78 o 
  11   1  11      352.86      340.83      5.71 o 
  12   1  11       15.90       15.15      2.06 o 
  13   1  11        3.03        3.02      2.14 o 
  14   1  11       36.56       40.01      3.93 o 
  15   1  11       34.65       40.59      3.30 o 
  16   1  11        3.13        5.05      2.56 o 
 -16   2  11        0.40        5.06      2.42 o 
 -15   2  11        9.04        6.36      2.49 o 
 -14   2  11        0.46        0.54      2.19 o 
 -13   2  11       37.96       41.31      3.19 o 
 -12   2  11      105.71      120.87      4.58 o 
 -11   2  11        5.70        8.20      4.69 o 
 -10   2  11       57.90       55.54      2.64 o 
  -9   2  11      145.82      143.37      3.74 o 
  -8   2  11       34.79       34.99      2.03 o 
  -7   2  11      261.11      252.69      5.56 o 
  -6   2  11      126.62      124.14      2.67 o 
  -5   2  11       26.20       26.19      1.41 o 
  -4   2  11      205.34      209.47      6.60 o 
  -3   2  11       41.24       54.22      2.06 o 
  -2   2  11      588.82      606.68      9.02 o 
  -1   2  11     1531.00     1584.69     21.45 o 
   0   2  11       76.30       86.44      3.00 o 
   1   2  11     3966.28     4210.03     63.15 o 
   2   2  11     4977.35     5309.70     68.84 o 
   3   2  11      476.62      476.82      7.39 o 
   4   2  11     1293.54     1344.68     16.51 o 
   5   2  11       32.76       39.11      1.98 o 
   6   2  11       43.50       35.11      6.19 o 
   7   2  11        9.92        8.54      2.10 o 
   8   2  11      362.35      350.85      5.67 o 
   9   2  11       32.41       35.25      2.04 o 
  10   2  11      267.37      247.21      4.69 o 
  11   2  11       26.43       28.81      2.40 o 
  12   2  11       68.36       65.11      3.18 o 
  13   2  11        1.53        3.12      2.45 o 
  14   2  11        6.63       12.66      2.67 o 
  15   2  11       85.74       78.82      7.80 o 
 -15   3  11        0.86        3.26      2.52 o 
 -14   3  11       25.75       30.16      3.80 o 
 -13   3  11        0.13        0.11      2.06 o 
 -12   3  11       13.86       10.15      2.45 o 
 -11   3  11       55.32       41.59      4.41 o 
 -10   3  11      703.55      707.44     13.60 o 
  -9   3  11      256.61      272.76      5.85 o 
  -8   3  11      384.54      410.17      7.58 o 
  -7   3  11       89.47      109.37      3.41 o 
  -6   3  11        7.48       14.10      2.07 o 
  -5   3  11       26.98       27.52      1.89 o 
  -4   3  11      546.96      579.31      9.06 o 
  -3   3  11       23.74       23.43      1.73 o 
  -2   3  11        7.17        9.31      1.35 o 
  -1   3  11      183.70      196.58      4.15 o 
   0   3  11      720.94      765.27     13.21 o 
   1   3  11      161.52      160.93      3.68 o 
   2   3  11       22.70       25.41      1.89 o 
   3   3  11       45.61       51.05      2.59 o 
   4   3  11      217.62      240.28      4.97 o 
   5   3  11     4930.00     4960.85     64.88 o 
   6   3  11      868.22      887.97     15.51 o 
   7   3  11      282.81      257.20      6.39 o 
   8   3  11      705.38      699.61     12.91 o 
   9   3  11        8.43       13.56      2.49 o 
  10   3  11      172.10      168.47      5.30 o 
  11   3  11        1.07        3.99      2.62 o 
  12   3  11        0.37        2.29      2.75 o 
  13   3  11        3.68       -1.39      2.78 o 
  14   3  11        3.00       -0.22      2.49 o 
 -14   4  11       18.04       19.77      3.28 o 
 -13   4  11        0.23       -0.54      2.69 o 
 -12   4  11        0.04       -1.39      2.26 o 
 -11   4  11       30.86       28.89      3.19 o 
 -10   4  11       14.02        5.98      3.31 o 
  -9   4  11        0.11        0.26      3.38 o 
  -8   4  11       10.73        7.68      2.30 o 
  -7   4  11        9.94       11.10      2.74 o 
  -6   4  11      336.12      351.62      7.98 o 
  -5   4  11       46.47       51.76      3.09 o 
  -4   4  11       55.55       64.04      2.86 o 
  -3   4  11      477.19      485.04     10.06 o 
  -2   4  11      285.00      274.21      5.49 o 
  -1   4  11        0.26       -1.43      1.45 o 
   0   4  11       13.74       11.67      2.06 o 
   1   4  11       10.49        6.65      1.72 o 
   2   4  11      261.73      272.96      5.57 o 
   3   4  11      148.43      145.66      4.13 o 
   4   4  11       25.23       24.19      2.11 o 
   5   4  11        6.46        6.13      2.97 o 
   6   4  11        0.81       -1.94      1.99 o 
   7   4  11       13.06       15.67      2.70 o 
   8   4  11        1.71        0.69      2.29 o 
   9   4  11        0.14       -1.18      2.29 o 
  10   4  11        0.05       -2.86      2.29 o 
  11   4  11       12.15        9.35      6.76 o 
  12   4  11        4.88        5.49      4.42 o 
 -11   5  11        3.00        2.11      3.48 o 
 -10   5  11        0.67        0.52      3.31 o 
  -9   5  11        7.21        9.54      3.25 o 
  -8   5  11        2.89        1.04      2.94 o 
  -7   5  11       13.40       11.96      3.31 o 
  -6   5  11       17.57       14.20      2.59 o 
  -5   5  11        8.77        6.59      2.40 o 
  -4   5  11        1.84       -2.08      1.99 o 
  -3   5  11        7.96        5.96      2.29 o 
  -2   5  11        0.65       -0.84      1.58 o 
  -1   5  11        1.91        1.06      1.68 o 
   0   5  11       11.14        8.21      3.65 o 
   1   5  11        4.23        6.28      1.88 o 
   2   5  11       13.23        4.93      1.88 o 
   3   5  11        4.08        3.65      1.79 o 
   4   5  11       18.27       21.71      2.79 o 
   5   5  11      116.10      117.58      4.90 o 
   6   5  11        0.03       -2.93      2.29 o 
   7   5  11       27.35       31.21      4.05 o 
   8   5  11        5.30        7.02      4.42 o 
   9   5  11        2.91        3.38      3.31 o 
  10   5  11       88.69      105.68      6.62 o 
  -7   6  11       18.09       14.42      3.00 o 
  -6   6  11        6.61        2.70      2.59 o 
  -5   6  11        5.82        7.82      2.79 o 
  -4   6  11        0.24       -3.43      2.29 o 
  -3   6  11       17.96       17.27      2.89 o 
  -2   6  11        7.98        7.01      2.70 o 
  -1   6  11        2.09       -1.56      1.85 o 
   0   6  11       14.40       17.05      4.43 o 
   1   6  11        2.12        0.87      1.92 o 
   2   6  11       22.45       26.57      3.09 o 
   3   6  11       14.41       17.39      3.48 o 
   4   6  11       68.78       84.71      5.85 o 
   5   6  11       30.75       35.68      4.41 o 
   6   6  11        0.72        0.78      3.38 o 
 -17   0  12        2.73        9.36      4.16 o 
 -16   0  12        5.85        8.84      4.68 o 
 -15   0  12        0.46        6.24      4.16 o 
 -14   0  12       16.68       20.81      4.68 o 
 -13   0  12      107.87      104.05      5.72 o 
 -12   0  12        0.01       -1.56      2.00 o 
 -11   0  12      112.59       92.56      4.68 o 
 -10   0  12       42.23       38.88      3.11 o 
  -9   0  12       53.80       52.66      3.48 o 
  -8   0  12      140.45      133.42      4.78 o 
  -7   0  12      198.60      230.77      6.25 o 
  -6   0  12      740.23      732.53     15.08 o 
  -5   0  12      859.89      881.65     24.97 o 
  -4   0  12      173.93      228.45      5.69 o 
  -3   0  12      115.47      135.15      4.16 o 
  -2   0  12        0.53        1.13      0.90 o 
  -1   0  12      629.84      586.44      9.67 o 
   0   0  12      832.38      816.58     16.36 o 
   1   0  12        4.02       -0.26      1.10 o 
   2   0  12      519.46      539.61     10.81 o 
   3   0  12       30.81       32.97      1.56 o 
   4   0  12       19.15       24.34      1.51 o 
   5   0  12        3.59        6.18      1.73 o 
   6   0  12      612.23      623.36     10.71 o 
   7   0  12     1941.31     2049.93     31.73 o 
   8   0  12      208.98      214.56      4.98 o 
   9   0  12      288.47      292.83      8.82 o 
  10   0  12       61.81       60.64      3.00 o 
  11   0  12      120.71      121.44      5.11 o 
  12   0  12       61.85       68.02      4.22 o 
  13   0  12       59.43       54.10      4.05 o 
  14   0  12       12.47       18.71      3.11 o 
  15   0  12        7.12        8.32      3.64 o 
 -17   1  12        1.88        5.46      3.90 o 
 -16   1  12        7.76       16.36      3.48 o 
 -15   1  12        9.80       10.96      2.56 o 
 -14   1  12       36.62       35.01      3.09 o 
 -13   1  12        4.16       -1.05      2.06 o 
 -12   1  12        0.00        0.68      1.53 o 
 -11   1  12       23.95       27.42      2.06 o 
 -10   1  12        0.53       -1.89      1.26 o 
  -9   1  12       19.86       21.91      1.72 o 
  -8   1  12       59.18       63.26      2.46 o 
  -7   1  12        9.10       11.19      1.41 o 
  -6   1  12      112.43      109.01      2.84 o 
  -5   1  12      881.61      899.21     14.91 o 
  -4   1  12     2715.16     2748.74     32.37 o 
  -3   1  12      338.07      330.46      5.99 o 
  -2   1  12     1044.85     1062.79     11.85 o 
  -1   1  12      148.92      119.95      2.17 o 
   0   1  12      131.76      126.36      3.15 o 
   1   1  12      792.93      870.93     12.29 o 
   2   1  12      644.38      655.20      9.62 o 
   3   1  12      230.08      236.55      3.71 o 
   4   1  12        4.41        2.23      1.06 o 
   5   1  12       22.78       22.72      1.26 o 
   6   1  12       31.95       32.56      1.60 o 
   7   1  12       33.67       34.49      1.53 o 
   8   1  12        9.61        9.16      1.24 o 
   9   1  12       32.39       29.07      1.79 o 
  10   1  12       24.92       23.17      1.76 o 
  11   1  12      237.36      209.42      4.23 o 
  12   1  12       36.31       30.66      2.40 o 
  13   1  12        6.52        9.64      2.52 o 
  14   1  12       43.69       51.09      3.47 o 
  15   1  12        1.76        7.62      2.98 o 
 -16   2  12       15.97       18.40      2.88 o 
 -15   2  12        7.86        5.90      5.56 o 
 -14   2  12        0.67        1.15      2.11 o 
 -13   2  12       34.91       29.83      2.97 o 
 -12   2  12       90.15       85.37      5.75 o 
 -11   2  12       79.49       69.20      4.44 o 
 -10   2  12       18.46       16.55      2.48 o 
  -9   2  12      131.44      115.42      4.43 o 
  -8   2  12      628.68      616.87      9.74 o 
  -7   2  12       10.00        7.59      1.58 o 
  -6   2  12       51.78       52.13      1.92 o 
  -5   2  12      199.78      194.88      3.74 o 
  -4   2  12      268.55      289.60      5.84 o 
  -3   2  12      698.48      719.24     10.59 o 
  -2   2  12       55.72       46.05      2.55 o 
  -1   2  12      808.35      829.93     12.02 o 
   0   2  12       61.02       71.73      2.87 o 
   1   2  12      898.94      948.13     15.31 o 
   2   2  12     1171.43     1265.28     17.48 o 
   3   2  12      381.79      363.58      6.01 o 
   4   2  12       88.24       83.76      2.36 o 
   5   2  12       53.36       53.00      2.78 o 
   6   2  12       19.70       21.96      1.61 o 
   7   2  12      147.59      150.48      3.24 o 
   8   2  12       50.17       53.57      2.64 o 
   9   2  12        0.02       -1.59      1.37 o 
  10   2  12       63.64       57.58      2.55 o 
  11   2  12       69.22       65.40      3.10 o 
  12   2  12        1.06        0.01      1.80 o 
  13   2  12       33.23       26.93      4.68 o 
  14   2  12        0.03        2.36      4.68 o 
  15   2  12        1.05        0.87      3.25 o 
 -15   3  12        0.01        2.29      2.52 o 
 -14   3  12        0.01        2.07      2.36 o 
 -13   3  12        1.02        0.26      3.00 o 
 -12   3  12        3.32        3.55      2.20 o 
 -11   3  12       59.02       58.49      3.58 o 
 -10   3  12       72.63       90.54      6.38 o 
  -9   3  12       12.08       18.79      2.20 o 
  -8   3  12      784.95      776.33     12.19 o 
  -7   3  12      383.55      360.17      6.73 o 
  -6   3  12        8.47        7.22      1.36 o 
  -5   3  12      163.75      140.24      3.44 o 
  -4   3  12       10.69        9.32      1.53 o 
  -3   3  12      108.42      104.21      2.96 o 
  -2   3  12      127.54      142.65      5.56 o 
  -1   3  12       66.16       78.88      2.68 o 
   0   3  12       58.80       63.37      3.90 o 
   1   3  12        4.04        6.74      1.26 o 
   2   3  12      221.44      232.35      5.18 o 
   3   3  12      614.45      619.42     11.01 o 
   4   3  12        0.23        2.69      2.18 o 
   5   3  12      179.05      201.48      4.73 o 
   6   3  12     2023.72     1998.57     37.72 o 
   7   3  12       59.30       72.23      5.53 o 
   8   3  12       88.56       89.78      4.18 o 
   9   3  12       19.47       22.76      2.79 o 
  10   3  12       14.92        9.43      2.59 o 
  11   3  12        0.01        0.73      3.12 o 
  12   3  12        0.62       -4.11      2.74 o 
  13   3  12        0.00       -3.82      3.11 o 
  14   3  12        1.20        0.52      5.20 o 
 -13   4  12        4.28        3.67      2.67 o 
 -12   4  12        3.32       -1.77      2.40 o 
 -11   4  12        6.43       10.46      2.57 o 
 -10   4  12        1.21       -0.09      3.11 o 
  -9   4  12       11.91       10.49      3.11 o 
  -8   4  12      261.14      279.76      7.16 o 
  -7   4  12       12.65       17.64      2.45 o 
  -6   4  12       60.97       60.35      3.39 o 
  -5   4  12        1.15        3.53      1.99 o 
  -4   4  12        2.92        4.19      1.48 o 
  -3   4  12      385.50      352.78      6.56 o 
  -2   4  12       60.32       56.34      2.75 o 
  -1   4  12       32.97       24.48      2.06 o 
   0   4  12      134.36      127.89      4.48 o 
   1   4  12       39.20       36.43      2.25 o 
   2   4  12       90.04       88.89      3.21 o 
   3   4  12        1.07       -1.85      1.53 o 
   4   4  12       13.20       14.92      1.94 o 
   5   4  12        1.50       -3.80      2.73 o 
   6   4  12        0.58       -1.21      2.53 o 
   7   4  12       54.06       64.30      3.80 o 
   8   4  12      100.63       90.25      5.52 o 
   9   4  12        8.97        7.28      3.31 o 
  10   4  12        4.29        5.54      3.12 o 
  11   4  12       14.24       16.12      3.68 o 
  12   4  12       54.29       60.78      9.88 o 
 -11   5  12        3.10        5.85      3.62 o 
 -10   5  12        5.97        2.34      3.31 o 
  -9   5  12        0.03        3.90      3.31 o 
  -8   5  12        3.95       -1.35      2.74 o 
  -7   5  12        4.35       -2.53      2.86 o 
  -6   5  12        7.29        4.40      2.29 o 
  -5   5  12      117.45      111.78      4.79 o 
  -4   5  12       54.21       45.37      3.39 o 
  -3   5  12        6.86        8.32      2.40 o 
  -2   5  12       41.33       34.11      3.09 o 
  -1   5  12      129.24      142.58      4.33 o 
   0   5  12       40.41       40.68      3.33 o 
   1   5  12       92.12       98.29      3.68 o 
   2   5  12        8.04        4.77      2.03 o 
   3   5  12       10.64        9.93      2.40 o 
   4   5  12       84.62       78.56      5.72 o 
   5   5  12        9.26        6.82      3.38 o 
   6   5  12        5.89        2.66      3.11 o 
   7   5  12        0.17       -2.60      2.94 o 
   8   5  12        0.12       -2.60      4.16 o 
   9   5  12       43.03       63.50      7.02 o 
  10   5  12       37.31       44.40      5.15 o 
  -7   6  12        5.52        5.59      3.90 o 
  -6   6  12        1.48        0.52      2.94 o 
  -5   6  12        3.12        3.12      2.57 o 
  -4   6  12       13.62       10.47      2.79 o 
  -3   6  12        0.69        2.43      2.40 o 
  -2   6  12        6.73        2.33      2.59 o 
  -1   6  12       24.28       27.48      3.19 o 
   0   6  12       10.99       14.76      2.89 o 
   1   6  12        1.94       -2.36      2.18 o 
   2   6  12       12.95       15.79      3.64 o 
   3   6  12        4.50        4.57      3.38 o 
   4   6  12        7.03       14.25      8.58 o 
   5   6  12        0.46       -2.72      8.06 o 
 -17   1  13        1.55        2.89      3.90 o 
 -16   1  13        0.02        8.22      2.87 o 
 -15   1  13       30.13       42.88      3.39 o 
 -14   1  13        4.79        3.31      2.26 o 
 -13   1  13        7.49        8.09      2.26 o 
 -12   1  13        0.18       -0.02      1.48 o 
 -11   1  13        0.26        1.11      1.58 o 
 -10   1  13        1.26        0.62      1.34 o 
  -9   1  13       11.34       10.78      1.53 o 
  -8   1  13       24.97       24.42      1.74 o 
  -7   1  13      118.92      119.59      3.10 o 
  -6   1  13       26.39       29.84      1.68 o 
  -5   1  13      855.22      909.72     15.11 o 
  -4   1  13        7.41       16.57      1.17 o 
  -3   1  13      308.86      320.17      5.87 o 
  -2   1  13      240.16      280.34      3.69 o 
  -1   1  13      119.81      122.69      2.75 o 
   0   1  13      863.51      855.39     18.92 o 
   1   1  13      263.80      287.04      5.07 o 
   2   1  13      406.41      423.56      6.82 o 
   3   1  13        6.62        8.91      0.84 o 
   4   1  13      109.43      107.45      2.57 o 
   5   1  13      132.40      125.70      2.84 o 
   6   1  13       19.34       16.83      1.20 o 
   7   1  13      155.88      155.43      2.90 o 
   8   1  13        3.82        1.73      1.09 o 
   9   1  13      260.88      248.99      4.54 o 
  10   1  13        1.18        3.12      1.48 o 
  11   1  13      297.56      294.07      5.34 o 
  12   1  13       21.01       23.72      2.18 o 
  13   1  13      116.11      118.67      8.32 o 
  14   1  13        8.28       13.53      4.94 o 
  15   1  13        0.01        2.67      4.68 o 
 -16   2  13        0.53        4.98      2.42 o 
 -15   2  13        2.84        0.40      2.29 o 
 -14   2  13        3.10        2.92      2.36 o 
 -13   2  13        7.69        6.41      2.66 o 
 -12   2  13       16.75       19.27      2.59 o 
 -11   2  13       35.93       34.81      2.30 o 
 -10   2  13       13.91       16.82      1.93 o 
  -9   2  13        3.94        5.25      1.61 o 
  -8   2  13      666.68      681.95     10.71 o 
  -7   2  13       24.54       23.30      1.85 o 
  -6   2  13      125.13      117.96      2.95 o 
  -5   2  13       78.24       86.19      2.56 o 
  -4   2  13       11.01       13.13      1.31 o 
  -3   2  13      118.68      133.74      3.24 o 
  -2   2  13       19.63       22.40      1.61 o 
  -1   2  13      260.83      265.55      6.08 o 
   0   2  13      298.20      305.77      5.28 o 
   1   2  13       11.46       10.32      1.35 o 
   2   2  13     1194.71     1255.71     43.02 o 
   3   2  13      199.96      175.63      3.73 o 
   4   2  13      426.68      418.85      6.16 o 
   5   2  13      231.39      229.65      4.49 o 
   6   2  13        0.78        2.13      1.15 o 
   7   2  13      401.50      390.23      6.87 o 
   8   2  13       61.16       57.36      2.93 o 
   9   2  13        0.17        0.60      1.48 o 
  10   2  13      293.72      283.62      5.19 o 
  11   2  13       41.66       42.37      3.19 o 
  12   2  13        0.10       -2.61      2.06 o 
  13   2  13       98.48      104.69      7.02 o 
  14   2  13       31.84       39.54      4.37 o 
 -15   3  13        1.02        3.78      2.45 o 
 -14   3  13        0.54       -3.11      2.94 o 
 -13   3  13        7.99        6.11      2.45 o 
 -12   3  13        0.80       -1.43      2.91 o 
 -11   3  13      261.55      251.97      6.95 o 
 -10   3  13      965.08      969.73     17.61 o 
  -9   3  13      315.77      352.79      6.99 o 
  -8   3  13        5.33       10.71      1.98 o 
  -7   3  13      191.06      192.61      5.18 o 
  -6   3  13      485.43      477.91      9.49 o 
  -5   3  13        5.63        2.58      1.31 o 
  -4   3  13        0.02       -0.75      1.18 o 
  -3   3  13        3.73        2.87      1.26 o 
  -2   3  13      204.60      207.15      4.47 o 
  -1   3  13        9.46        8.62      1.45 o 
   0   3  13      114.73      132.83      4.10 o 
   1   3  13       30.56       30.64      1.88 o 
   2   3  13       16.63       11.53      3.15 o 
   3   3  13        8.45       10.76      1.72 o 
   4   3  13     3424.28     3458.29     45.83 o 
   5   3  13      456.46      434.74      8.68 o 
   6   3  13       14.12       21.13      2.67 o 
   7   3  13        9.12       14.37      2.45 o 
   8   3  13      313.50      315.73      9.56 o 
   9   3  13        0.79        2.34      2.94 o 
  10   3  13        5.83        2.70      5.46 o 
  11   3  13        4.88        3.46      3.12 o 
  12   3  13       53.69       61.04      4.96 o 
  13   3  13        1.28       -2.23      3.11 o 
 -13   4  13        1.34        0.88      2.42 o 
 -12   4  13        0.29       -0.95      2.36 o 
 -11   4  13       20.76       18.23      3.90 o 
 -10   4  13        0.65       -4.11      2.74 o 
  -9   4  13        7.09        9.12      4.16 o 
  -8   4  13      367.99      368.78      8.46 o 
  -7   4  13        0.01        4.28      2.29 o 
  -6   4  13       91.11       98.93      6.23 o 
  -5   4  13      318.73      323.78      7.68 o 
  -4   4  13       61.59       61.31      3.49 o 
  -3   4  13        0.10        2.16      1.58 o 
  -2   4  13      155.36      152.96      4.06 o 
  -1   4  13        4.65        4.04      1.53 o 
   0   4  13        0.02       -2.52      1.68 o 
   1   4  13        9.20        7.23      1.61 o 
   2   4  13      162.95      168.79      4.96 o 
   3   4  13       10.41        6.09      1.72 o 
   4   4  13       89.26       87.72      3.40 o 
   5   4  13       52.26       55.16      4.41 o 
   6   4  13       27.13       28.10      3.68 o 
   7   4  13      290.02      284.58      9.19 o 
   8   4  13      136.39      131.94      6.25 o 
   9   4  13       27.11       41.08      7.54 o 
  10   4  13      119.44      136.02      6.62 o 
  11   4  13        1.69        0.52      3.31 o 
  12   4  13        7.12        3.56      3.48 o 
 -11   5  13       13.53       12.51      9.88 o 
 -10   5  13        8.33        4.16      7.28 o 
  -9   5  13       48.82       53.31      4.96 o 
  -8   5  13       14.94       14.98      3.48 o 
  -7   5  13        1.18       -0.14      2.74 o 
  -6   5  13        3.19        1.11      2.29 o 
  -5   5  13       23.59       23.58      2.89 o 
  -4   5  13       35.47       28.67      2.97 o 
  -3   5  13        0.00       -2.25      2.10 o 
  -2   5  13        6.27        4.43      2.19 o 
  -1   5  13      280.48      260.05      5.90 o 
   0   5  13        9.35       14.74      1.84 o 
   1   5  13        0.08       -0.19      1.99 o 
   2   5  13        4.89        7.48      2.38 o 
   3   5  13       19.52       21.70      3.48 o 
   4   5  13        0.57       -4.11      2.74 o 
   5   5  13       28.38       26.72      7.80 o 
   6   5  13       10.66       11.82      3.38 o 
   7   5  13       31.22       37.76      4.41 o 
   8   5  13       23.13       24.92      4.22 o 
   9   5  13       32.79       48.13      5.15 o 
  -6   6  13        3.34        0.18      3.11 o 
  -5   6  13        7.38        4.58      3.33 o 
  -4   6  13        0.26       -1.73      3.27 o 
  -3   6  13        2.45       -1.73      2.40 o 
  -2   6  13        4.14        0.10      2.97 o 
  -1   6  13       16.55       16.64      4.41 o 
   0   6  13        1.72        1.90      2.53 o 
   1   6  13       17.57       13.76      2.85 o 
   2   6  13       27.43       34.05      4.22 o 
   3   6  13        0.08       -3.70      3.11 o 
   4   6  13       32.33       34.32      4.41 o 
   5   6  13       35.16       34.67      4.59 o 
 -16   0  14        3.30        7.80      4.68 o 
 -15   0  14       17.09       23.93      5.20 o 
 -14   0  14        5.78       11.44      2.94 o 
 -13   0  14       13.04       11.76      2.57 o 
 -12   0  14       10.88        9.62      2.57 o 
 -11   0  14       60.64       57.19      3.85 o 
 -10   0  14       91.75       93.12      4.41 o 
  -9   0  14      124.61      116.32      4.78 o 
  -8   0  14       14.54       18.10      4.94 o 
  -7   0  14       14.28       11.76      1.84 o 
  -6   0  14       82.11       85.36      3.48 o 
  -5   0  14      161.85       99.87      4.68 o 
  -4   0  14       72.50       67.42      2.87 o 
  -3   0  14       18.82       12.40      1.70 o 
  -2   0  14        4.53        9.85      2.08 o 
  -1   0  14        0.17        0.00      1.10 o 
   0   0  14      620.35      626.35     13.24 o 
   1   0  14        0.00        2.08      1.47 o 
   2   0  14      316.72      333.41     11.44 o 
   3   0  14      940.02      931.40     15.00 o 
   4   0  14      287.51      297.50      7.53 o 
   5   0  14      360.72      358.43      6.78 o 
   6   0  14      189.53      196.70      4.66 o 
   7   0  14       42.35       48.57      2.45 o 
   8   0  14       73.62       75.82      3.04 o 
   9   0  14      119.47      124.42      3.95 o 
  10   0  14       51.63       65.59      4.00 o 
  11   0  14        9.69        8.56      2.37 o 
  12   0  14      208.06      202.86      6.80 o 
  13   0  14        4.40        6.76      4.16 o 
  14   0  14       12.76       12.48      4.68 o 
 -16   1  14       17.89       21.07      3.85 o 
 -15   1  14       20.03       26.93      3.65 o 
 -14   1  14        9.23        7.10      2.36 o 
 -13   1  14       82.50       83.93      3.90 o 
 -12   1  14       15.97       20.52      2.06 o 
 -11   1  14       41.22       42.71      2.46 o 
 -10   1  14        6.63        5.78      1.53 o 
  -9   1  14       43.05       40.48      2.25 o 
  -8   1  14       76.26       79.50      2.80 o 
  -7   1  14       34.04       32.53      1.85 o 
  -6   1  14       53.96       74.48      2.44 o 
  -5   1  14      376.23      406.76      7.80 o 
  -4   1  14        0.38        1.59      1.20 o 
  -3   1  14      179.95      191.99      3.70 o 
  -2   1  14      126.05      134.02      2.53 o 
  -1   1  14        1.40        1.56      0.95 o 
   0   1  14      441.81      493.93      7.60 o 
   1   1  14      103.85       79.24      2.58 o 
   2   1  14      172.33      202.99      4.09 o 
   3   1  14      364.82      352.38     14.11 o 
   4   1  14      183.41      187.89      3.69 o 
   5   1  14       62.72       62.25      2.70 o 
   6   1  14      114.29      120.05      2.74 o 
   7   1  14       87.64       74.17      2.06 o 
   8   1  14       37.78       41.91      1.77 o 
   9   1  14      560.38      528.62      7.80 o 
  10   1  14      110.47      108.63      3.06 o 
  11   1  14       44.98       48.21      3.56 o 
  12   1  14        1.77        3.29      3.51 o 
  13   1  14       42.16       33.00      3.62 o 
  14   1  14       37.49       34.33      6.24 o 
  15   1  14        2.01        4.68      4.68 o 
 -16   2  14        7.54       10.87      2.83 o 
 -15   2  14        0.59       -1.01      2.36 o 
 -14   2  14        0.16        2.15      2.36 o 
 -13   2  14       28.46       24.43      4.78 o 
 -12   2  14        2.29        2.09      2.06 o 
 -11   2  14        1.06       -0.91      2.70 o 
 -10   2  14        2.61        0.80      2.78 o 
  -9   2  14        2.72        1.74      1.63 o 
  -8   2  14       41.91       48.05      2.56 o 
  -7   2  14      101.69      102.06      3.21 o 
  -6   2  14      788.96      793.62     11.63 o 
  -5   2  14       15.52       16.47      1.41 o 
  -4   2  14       18.89       18.07      1.68 o 
  -3   2  14     1254.10     1297.41     18.06 o 
  -2   2  14      633.95      643.19      9.74 o 
  -1   2  14       75.84       85.23      2.79 o 
   0   2  14      120.87      129.85      2.46 o 
   1   2  14      881.62      928.64     15.00 o 
   2   2  14       66.65       75.41      2.64 o 
   3   2  14       24.61       27.56      1.77 o 
   4   2  14       76.21       76.98      2.35 o 
   5   2  14      226.41      249.07      4.76 o 
   6   2  14       79.98       80.79      2.56 o 
   7   2  14       95.11       99.96      3.21 o 
   8   2  14      528.71      549.34     10.69 o 
   9   2  14        2.77        5.15      2.14 o 
  10   2  14      143.94      146.01      4.09 o 
  11   2  14       27.22       24.18      3.00 o 
  12   2  14        0.82       -1.21      2.26 o 
  13   2  14       22.73       21.79      3.90 o 
  14   2  14       31.75       40.81      4.59 o 
 -15   3  14        0.25        0.65      2.52 o 
 -14   3  14        0.01        0.62      2.36 o 
 -13   3  14        1.04        0.95      2.20 o 
 -12   3  14        0.11        1.40      2.14 o 
 -11   3  14        3.75        4.66      2.52 o 
 -10   3  14       82.46       93.49      4.26 o 
  -9   3  14      217.07      227.43      5.23 o 
  -8   3  14      111.49      107.57      3.68 o 
  -7   3  14      120.77      115.88      4.13 o 
  -6   3  14       91.52      115.77      4.26 o 
  -5   3  14       10.77       14.64      1.75 o 
  -4   3  14      150.33      147.10      3.74 o 
  -3   3  14        2.29        0.79      1.28 o 
  -2   3  14       43.67       43.19      2.27 o 
  -1   3  14        9.95       15.34      1.61 o 
   0   3  14        5.73        5.73      1.26 o 
   1   3  14      116.93      126.68      3.32 o 
   2   3  14      144.04      134.70      3.69 o 
   3   3  14       18.87       24.16      2.11 o 
   4   3  14     1068.03     1092.32     18.41 o 
   5   3  14      635.59      640.77     11.98 o 
   6   3  14       37.23       44.83      4.05 o 
   7   3  14       12.21       14.91      3.31 o 
   8   3  14        0.27       -1.30      2.94 o 
   9   3  14       69.25       73.16      5.15 o 
  10   3  14        2.73        0.46      3.11 o 
  11   3  14        0.76       -0.64      3.11 o 
  12   3  14        9.05        6.90      3.48 o 
  13   3  14        2.51        0.89      3.11 o 
 -13   4  14        4.63        2.94      2.45 o 
 -12   4  14        8.38        3.66      3.06 o 
 -11   4  14        0.11       -4.41      2.94 o 
 -10   4  14        0.53       -3.19      2.87 o 
  -9   4  14       18.56       21.58      5.20 o 
  -8   4  14      169.56      181.86      5.73 o 
  -7   4  14      102.90      122.91      8.37 o 
  -6   4  14        1.79        3.47      2.10 o 
  -5   4  14      222.74      220.06      6.07 o 
  -4   4  14      106.46      110.85      5.50 o 
  -3   4  14      133.56      120.21      3.75 o 
  -2   4  14        0.51       -2.29      1.53 o 
  -1   4  14       63.47       55.88      2.84 o 
   0   4  14        9.34       12.94      1.58 o 
   1   4  14       40.76       46.16      2.52 o 
   2   4  14       67.55       65.78      3.65 o 
   3   4  14        3.51        3.23      2.06 o 
   4   4  14       24.99       31.71      2.89 o 
   5   4  14        0.05        0.00      2.60 o 
   6   4  14       80.27       70.14      4.96 o 
   7   4  14       60.82       56.70      4.78 o 
   8   4  14        2.19        8.06      3.31 o 
   9   4  14        5.46        5.31      3.48 o 
  10   4  14      127.09      142.02      6.99 o 
  11   4  14       44.61       61.29      5.98 o 
 -10   5  14        0.12       -1.12      3.48 o 
  -9   5  14        0.12       -0.78      3.38 o 
  -8   5  14        5.42        0.26      2.94 o 
  -7   5  14        2.33        0.14      2.74 o 
  -6   5  14        0.20        1.37      2.90 o 
  -5   5  14        7.56       12.08      2.59 o 
  -4   5  14        1.92        0.68      2.19 o 
  -3   5  14      120.39      127.49      5.11 o 
  -2   5  14       18.93       16.24      2.67 o 
  -1   5  14       75.39       87.00      3.56 o 
   0   5  14       18.92       24.06      2.34 o 
   1   5  14        0.17        1.31      2.06 o 
   2   5  14       66.30       72.74      4.10 o 
   3   5  14        1.08        1.21      2.74 o 
   4   5  14       13.96        7.80      3.31 o 
   5   5  14        1.01        3.76      3.11 o 
   6   5  14        4.98       -0.43      3.11 o 
   7   5  14       11.45       16.61      3.85 o 
   8   5  14        2.49       -1.82      3.31 o 
   9   5  14       31.36       28.69      4.59 o 
  -5   6  14        6.09        6.26      2.79 o 
  -4   6  14        5.81        5.20      2.70 o 
  -3   6  14        6.55        6.34      2.67 o 
  -2   6  14        1.86       -1.39      2.40 o 
  -1   6  14        0.36        0.54      2.49 o 
   0   6  14        8.44        8.56      3.73 o 
   1   6  14        5.61       12.75      5.20 o 
   2   6  14        9.09       14.29      8.32 o 
   3   6  14       14.64       15.82      3.85 o 
   4   6  14       26.14       38.74      4.42 o 
 -16   1  15        7.01       10.65      7.80 o 
 -15   1  15       17.75       28.21      3.19 o 
 -14   1  15        0.14        1.88      2.19 o 
 -13   1  15       24.02       21.08      2.59 o 
 -12   1  15       14.40       13.25      2.18 o 
 -11   1  15       40.17       42.96      2.46 o 
 -10   1  15       11.55       12.33      1.72 o 
  -9   1  15        8.32        6.49      1.88 o 
  -8   1  15        9.36        7.67      1.45 o 
  -7   1  15        0.00       -1.44      1.15 o 
  -6   1  15       79.20       72.22      2.48 o 
  -5   1  15      115.05      110.53      5.09 o 
  -4   1  15        8.17       12.04      1.45 o 
  -3   1  15      323.33      315.21      6.04 o 
  -2   1  15        4.20        5.78      0.77 o 
  -1   1  15       28.95       26.17      1.75 o 
   0   1  15      172.94      177.37      4.20 o 
   1   1  15       60.82       57.25      1.90 o 
   2   1  15       20.03       23.98      1.68 o 
   3   1  15      135.33      144.36      4.10 o 
   4   1  15       64.92       69.26      2.15 o 
   5   1  15       67.38       74.17      2.38 o 
   6   1  15        0.04        0.84      1.03 o 
   7   1  15      156.37      161.35      4.00 o 
   8   1  15       16.46       17.75      1.55 o 
   9   1  15      199.03      193.37      4.60 o 
  10   1  15       26.13       27.86      2.56 o 
  11   1  15        8.96        7.84      2.46 o 
  12   1  15        4.91        3.90      2.94 o 
  13   1  15        3.98       -3.12      4.16 o 
  14   1  15        0.00       -6.24      4.68 o 
 -15   2  15        1.20        0.80      2.36 o 
 -14   2  15        2.17        3.50      2.20 o 
 -13   2  15        1.49        5.27      2.20 o 
 -12   2  15       16.72       15.64      2.42 o 
 -11   2  15        0.36       -2.24      1.50 o 
 -10   2  15       14.83       15.30      1.88 o 
  -9   2  15      302.74      317.96      8.98 o 
  -8   2  15        0.02        0.12      1.37 o 
  -7   2  15      183.26      192.91      4.47 o 
  -6   2  15       16.14       15.86      1.45 o 
  -5   2  15      250.37      258.58      4.86 o 
  -4   2  15        8.51        6.73      1.31 o 
  -3   2  15       81.54      101.91      4.64 o 
  -2   2  15        5.92        6.68      1.35 o 
  -1   2  15       97.97      107.62      3.10 o 
   0   2  15     1033.99     1040.83     14.61 o 
   1   2  15       98.20       98.94      4.02 o 
   2   2  15       28.97       31.15      2.29 o 
   3   2  15       30.26       34.34      3.19 o 
   4   2  15       14.31       15.01      2.35 o 
   5   2  15      440.98      444.24      7.58 o 
   6   2  15        3.17        1.74      1.44 o 
   7   2  15      358.61      375.41      8.10 o 
   8   2  15      357.69      371.78      8.19 o 
   9   2  15       80.32       85.92      4.13 o 
  10   2  15        0.35        0.05      2.29 o 
  11   2  15       70.58       66.11      3.88 o 
  12   2  15        0.84        0.05      2.29 o 
  13   2  15        3.99        4.16      5.20 o 
  14   2  15       47.98       63.46      7.80 o 
 -14   3  15        3.44        3.62      2.45 o 
 -13   3  15        0.18       -1.32      2.11 o 
 -12   3  15       16.01       14.06      2.67 o 
 -11   3  15        0.07        0.83      2.87 o 
 -10   3  15       46.77       50.04      2.83 o 
  -9   3  15        0.31        1.71      1.95 o 
  -8   3  15      225.27      201.82      5.18 o 
  -7   3  15      131.29      126.67      4.56 o 
  -6   3  15      162.07      173.08      5.09 o 
  -5   3  15        0.10       -0.05      1.41 o 
  -4   3  15      119.63      133.34      3.69 o 
  -3   3  15       40.68       36.29      2.11 o 
  -2   3  15        2.67        0.52      1.35 o 
  -1   3  15      117.56      106.33      3.30 o 
   0   3  15        2.85        0.75      1.34 o 
   1   3  15      444.60      438.80      8.90 o 
   2   3  15     2860.09     2895.64     44.74 o 
   3   3  15      141.85      149.52      4.96 o 
   4   3  15      742.78      750.81     13.60 o 
   5   3  15      169.53      179.33      5.26 o 
   6   3  15        0.02        1.56      2.94 o 
   7   3  15      836.69      805.85     18.20 o 
   8   3  15      102.34       92.21      5.52 o 
   9   3  15       28.19       22.13      3.68 o 
  10   3  15        6.06        7.28      3.31 o 
  11   3  15        0.09        0.78      3.31 o 
  12   3  15       19.96       17.51      4.68 o 
 -12   4  15        0.21        0.26      9.62 o 
 -11   4  15        4.37        3.64      3.31 o 
 -10   4  15        8.29        8.05      3.48 o 
  -9   4  15       63.18       62.34      4.96 o 
  -8   4  15       89.90       89.70      4.18 o 
  -7   4  15        0.40        2.13      2.29 o 
  -6   4  15        6.18        4.73      2.29 o 
  -5   4  15      143.13      155.43      5.17 o 
  -4   4  15       40.52       34.07      3.00 o 
  -3   4  15        1.73        2.28      1.53 o 
  -2   4  15       85.85       73.32      4.13 o 
  -1   4  15        0.16        1.00      1.61 o 
   0   4  15       28.46       29.40      2.25 o 
   1   4  15       87.47       74.47      4.76 o 
   2   4  15      147.67      139.10      4.90 o 
   3   4  15      101.19      101.08      4.48 o 
   4   4  15       37.75       47.52      4.22 o 
   5   4  15      180.52      180.14      7.17 o 
   6   4  15      268.82      248.08     11.44 o 
   7   4  15        0.18        2.91      3.64 o 
   8   4  15      105.30      107.31      6.06 o 
   9   4  15       39.53       36.96      4.41 o 
  10   4  15        5.56        5.80      3.48 o 
  11   4  15        0.06       -1.53      3.48 o 
 -10   5  15        1.42       -3.98      3.38 o 
  -9   5  15        8.53       11.72      5.20 o 
  -8   5  15        7.67        6.46      3.48 o 
  -7   5  15       18.79       21.40      2.97 o 
  -6   5  15       15.83       10.80      2.76 o 
  -5   5  15        0.35        0.73      2.40 o 
  -4   5  15        0.00       -1.85      2.19 o 
  -3   5  15      296.58      272.17      7.40 o 
  -2   5  15       98.26       94.11      4.50 o 
  -1   5  15        0.22        1.41      1.79 o 
   0   5  15        0.07        0.35      1.74 o 
   1   5  15       15.89       16.52      2.56 o 
   2   5  15       20.21       21.94      2.67 o 
   3   5  15        5.55        4.10      3.11 o 
   4   5  15       98.58      117.74     11.96 o 
   5   5  15       48.74       52.99      4.96 o 
   6   5  15        0.07       -2.60      2.94 o 
   7   5  15       16.96       22.98      5.98 o 
   8   5  15        0.71       -1.40      3.48 o 
  -4   6  15        0.29       -0.52      3.56 o 
  -3   6  15        0.01       -1.83      2.88 o 
  -2   6  15        0.01       -0.47      2.29 o 
  -1   6  15       15.73       24.11      3.30 o 
   0   6  15        1.28       -0.40      2.29 o 
   1   6  15       51.14       54.92      5.11 o 
   2   6  15       25.63       28.93      4.37 o 
 -16   0  16       27.69       35.89      6.24 o 
 -15   0  16       35.13       47.33      6.24 o 
 -14   0  16       38.86       35.30      3.85 o 
 -13   0  16        1.98        5.20      2.57 o 
 -12   0  16       25.99       28.02      4.42 o 
 -11   0  16      340.23      306.40      8.64 o 
 -10   0  16      172.29      163.87      5.88 o 
  -9   0  16        0.20       -1.82      1.84 o 
  -8   0  16        1.46        2.60      1.84 o 
  -7   0  16        1.04       -1.79      1.62 o 
  -6   0  16       60.32       52.98      3.25 o 
  -5   0  16        0.16       -0.45      2.34 o 
  -4   0  16      324.12      341.55      7.99 o 
  -3   0  16        3.86        2.76      1.51 o 
  -2   0  16      442.37      437.89      9.48 o 
  -1   0  16        0.81        0.06      1.62 o 
   0   0  16       45.98       47.99      3.31 o 
   1   0  16      301.97      150.32      6.76 o 
   3   0  16       12.09       18.21      3.12 o 
   4   0  16      684.56      722.92     15.63 o 
   5   0  16      380.91      380.90      9.37 o 
   6   0  16      109.46      108.95      5.72 o 
   7   0  16        9.66        6.52      2.37 o 
   8   0  16      145.35      149.00      5.32 o 
   9   0  16        0.44        1.23      2.00 o 
  10   0  16       64.88       56.18      5.72 o 
  11   0  16        3.93       -3.64      3.64 o 
  12   0  16        1.40        1.04      4.16 o 
  13   0  16       66.48       71.26      7.28 o 
  14   0  16        0.01        4.16      4.68 o 
 -16   1  16        5.45        8.54      3.11 o 
 -15   1  16       16.92       21.21      2.97 o 
 -14   1  16        4.27        6.57      2.29 o 
 -13   1  16        0.45        3.84      1.88 o 
 -12   1  16       27.51       30.82      2.32 o 
 -11   1  16        2.79        3.60      1.53 o 
 -10   1  16        0.30       -0.78      1.39 o 
  -9   1  16        4.70        3.22      1.53 o 
  -8   1  16        0.09       -1.07      1.26 o 
  -7   1  16        1.29       -1.83      1.22 o 
  -6   1  16       25.62       22.95      1.63 o 
  -5   1  16      213.94      225.36      6.43 o 
  -4   1  16        5.56        5.56      1.11 o 
  -3   1  16      646.57      625.19     10.57 o 
  -2   1  16        1.22        0.88      0.99 o 
  -1   1  16     1289.08     1296.11     20.62 o 
   0   1  16      277.86      310.97      6.26 o 
   1   1  16       67.04       69.32      2.34 o 
   2   1  16        6.96        3.73      1.35 o 
   3   1  16        1.29       -0.60      1.03 o 
   4   1  16        2.10        0.56      0.86 o 
   5   1  16      147.72      149.11      3.75 o 
   6   1  16       95.60       93.70      3.21 o 
   7   1  16       76.93       76.51      3.01 o 
   8   1  16       49.95       51.80      2.26 o 
   9   1  16       56.37       58.21      3.39 o 
  10   1  16       82.63       79.58      4.00 o 
  11   1  16        3.70        3.38      2.94 o 
  12   1  16        9.06       10.80      3.11 o 
  13   1  16        1.72        2.60      4.68 o 
  14   1  16        0.98        1.04      4.68 o 
 -15   2  16        2.66        6.02      2.52 o 
 -14   2  16        1.64       -0.56      2.06 o 
 -13   2  16        8.04        9.48      2.36 o 
 -12   2  16        0.05        1.65      1.95 o 
 -11   2  16       23.34       28.24      2.30 o 
 -10   2  16       18.51       21.40      1.98 o 
  -9   2  16       75.16       72.85      3.07 o 
  -8   2  16       78.89       77.94      3.01 o 
  -7   2  16       12.93       19.63      1.90 o 
  -6   2  16      886.28      825.55     11.05 o 
  -5   2  16      435.99      430.16     10.98 o 
  -4   2  16      552.26      561.96      8.96 o 
  -3   2  16      259.07      245.04      4.86 o 
  -2   2  16      158.50      166.05      3.95 o 
  -1   2  16       29.81       35.72      2.01 o 
   0   2  16       16.28       14.74      1.68 o 
   1   2  16       20.26       23.38      2.57 o 
   2   2  16      158.56      160.79      4.66 o 
   3   2  16      131.64      118.89      4.24 o 
   4   2  16       43.45       45.31      2.44 o 
   5   2  16        1.76        0.58      1.40 o 
   6   2  16      173.83      178.47      4.43 o 
   7   2  16      425.98      448.96      9.40 o 
   8   2  16       73.96       85.82      4.18 o 
   9   2  16      438.64      407.57     11.84 o 
  10   2  16       44.59       44.31      3.39 o 
  11   2  16      130.70      114.49      7.80 o 
  12   2  16        7.90        9.91      3.48 o 
  13   2  16       61.13       54.10      7.28 o 
 -14   3  16        1.84        2.67      3.33 o 
 -13   3  16        0.23       -0.84      3.23 o 
 -12   3  16        0.66       -0.10      2.11 o 
 -11   3  16       85.74       90.47      4.26 o 
 -10   3  16      105.58      117.44      4.00 o 
  -9   3  16        0.92       -0.28      1.61 o 
  -8   3  16       27.04       25.79      3.24 o 
  -7   3  16        6.46        5.89      2.13 o 
  -6   3  16       11.60        9.05      2.19 o 
  -5   3  16        0.03       -0.52      1.48 o 
  -4   3  16       71.69       70.59      2.90 o 
  -3   3  16       16.02       12.73      1.65 o 
  -2   3  16       29.02       27.61      3.17 o 
  -1   3  16        3.26        3.27      1.45 o 
   0   3  16        0.78        1.49      1.41 o 
   1   3  16        3.74        7.67      1.99 o 
   2   3  16      337.36      355.29      7.88 o 
   3   3  16      681.91      652.66     12.20 o 
   4   3  16       86.40       85.77      4.05 o 
   5   3  16        0.89       -0.75      1.66 o 
   6   3  16       39.82       42.31      4.22 o 
   7   3  16        7.28       10.14      3.31 o 
   8   3  16        8.63        9.62      3.31 o 
   9   3  16       10.75        6.24      3.31 o 
  10   3  16       15.23       24.48      4.05 o 
  11   3  16        0.01       -1.56      3.31 o 
  12   3  16        0.81        4.84      3.64 o 
 -12   4  16        6.44        9.19      3.85 o 
 -11   4  16        4.89        2.20      3.25 o 
 -10   4  16       56.60       45.83      4.78 o 
  -9   4  16        0.28        1.30      3.31 o 
  -8   4  16        0.83       -0.93      2.19 o 
  -7   4  16       15.61       13.05      2.59 o 
  -6   4  16        8.61        8.84      2.40 o 
  -5   4  16      143.02      147.41      5.09 o 
  -4   4  16       20.47        9.20      2.29 o 
  -3   4  16        9.53        7.24      1.72 o 
  -2   4  16        5.81       12.83      1.88 o 
  -1   4  16        0.50        2.33      1.61 o 
   0   4  16       66.18       58.90      2.97 o 
   1   4  16        0.00       -0.31      1.89 o 
   2   4  16       21.14       22.72      3.52 o 
   3   4  16      289.63      274.49      7.08 o 
   4   4  16       76.06       78.45      5.32 o 
   5   4  16       25.98       29.09      3.85 o 
   6   4  16      149.00      138.78      6.80 o 
   7   4  16        3.73        1.56      3.31 o 
   8   4  16      147.85      144.36      6.99 o 
   9   4  16      100.56      113.17      9.88 o 
  10   4  16        1.40        6.79      7.54 o 
  -9   5  16        0.81       -4.68      3.12 o 
  -8   5  16       12.97       11.81      3.85 o 
  -7   5  16       18.05       18.23      3.00 o 
  -6   5  16        6.84        5.87      3.52 o 
  -5   5  16        0.50        1.73      2.40 o 
  -4   5  16       11.51        9.36      2.70 o 
  -3   5  16      129.20      166.53      7.99 o 
  -2   5  16       50.81       50.44      3.70 o 
  -1   5  16       82.17       87.37      3.70 o 
   0   5  16       20.68       20.19      2.46 o 
   1   5  16        3.00        2.19      2.48 o 
   2   5  16        2.45        2.06      2.20 o 
   3   5  16        1.11       -3.12      2.57 o 
   4   5  16        6.38        4.83      3.11 o 
   5   5  16        1.61        4.68      3.31 o 
   6   5  16       11.34       15.93      4.05 o 
   7   5  16       11.36       12.52      6.24 o 
  -2   6  16        0.89        0.82      2.56 o 
  -1   6  16        9.27        1.23      2.59 o 
   0   6  16        4.64        6.58      2.79 o 
 -15   1  17        2.97        5.92      2.49 o 
 -14   1  17        4.92        5.93      2.29 o 
 -13   1  17        0.14       -0.87      1.61 o 
 -12   1  17        7.10       13.10      1.98 o 
 -11   1  17       51.59       51.22      2.72 o 
 -10   1  17       40.93       40.28      2.37 o 
  -9   1  17       20.36       16.06      2.85 o 
  -8   1  17      131.32      115.53      3.60 o 
  -7   1  17        1.11       -0.94      2.21 o 
  -6   1  17      362.95      353.60      6.27 o 
  -5   1  17       28.16       16.23      1.89 o 
  -4   1  17      388.56      378.01      6.27 o 
  -3   1  17      557.26      533.97     11.95 o 
  -2   1  17      108.01       79.06      4.16 o 
  -1   1  17       49.43       53.62      2.59 o 
   0   1  17       62.15       73.34      3.68 o 
   1   1  17      111.56      105.72      2.95 o 
   2   1  17       27.76       28.70      2.01 o 
   3   1  17       39.61       40.40      4.16 o 
   4   1  17       29.85       29.90      2.06 o 
   5   1  17        0.90        2.83      1.36 o 
   6   1  17       88.55       80.14      3.01 o 
   7   1  17      159.35      147.88      3.97 o 
   8   1  17        0.58        0.88      1.89 o 
   9   1  17        9.62       11.08      2.61 o 
  10   1  17       13.20       19.16      2.68 o 
  11   1  17        6.24       11.93      3.11 o 
  12   1  17       22.55       22.14      3.62 o 
  13   1  17        6.09        3.12      4.68 o 
 -15   2  17        0.74        2.55      2.36 o 
 -14   2  17        7.96       12.22      2.64 o 
 -13   2  17       11.53       15.40      2.67 o 
 -12   2  17        7.49        9.57      2.36 o 
 -11   2  17       64.91       65.77      3.00 o 
 -10   2  17       36.73       36.68      2.37 o 
  -9   2  17      150.75      152.48      4.43 o 
  -8   2  17        4.21        7.76      1.67 o 
  -7   2  17       75.01       83.17      3.12 o 
  -6   2  17      736.07      767.96     10.44 o 
  -5   2  17       22.70       24.49      2.01 o 
  -4   2  17       12.15       14.67      1.74 o 
  -3   2  17      301.68      307.81      5.76 o 
  -2   2  17       24.78       27.43      1.94 o 
  -1   2  17        2.77        3.00      1.31 o 
   0   2  17        0.39       -0.03      1.15 o 
   1   2  17        1.22        3.09      1.34 o 
   2   2  17      148.97      145.41      4.66 o 
   3   2  17      341.93      312.67     13.13 o 
   4   2  17      151.05      140.82      3.91 o 
   5   2  17      169.69      165.15      4.28 o 
   6   2  17        0.13        2.49      1.51 o 
   7   2  17       76.44       83.64      4.10 o 
   8   2  17       12.79       16.83      2.99 o 
   9   2  17        2.86        7.12      2.49 o 
  10   2  17       71.46       61.66      3.88 o 
  11   2  17       45.08       48.25      3.70 o 
  12   2  17       17.98       20.29      5.72 o 
  13   2  17       47.13       54.10      7.28 o 
 -13   3  17        5.15        3.91      3.48 o 
 -12   3  17        0.18       -0.61      3.11 o 
 -11   3  17        9.82       11.36      3.48 o 
 -10   3  17       33.97       36.15      3.04 o 
  -9   3  17       64.23       75.07      3.97 o 
  -8   3  17       11.11       10.11      3.12 o 
  -7   3  17       18.30       17.18      2.57 o 
  -6   3  17      147.21      156.25      4.98 o 
  -5   3  17        0.04        0.69      1.48 o 
  -4   3  17       13.40       14.54      1.74 o 
  -3   3  17        0.33       -1.13      1.35 o 
  -2   3  17       18.57       14.94      1.88 o 
  -1   3  17       34.45       34.67      2.63 o 
   0   3  17       93.47      102.51      3.47 o 
   1   3  17        4.31        6.22      2.06 o 
   2   3  17      581.26      579.42     11.21 o 
   3   3  17       56.23       57.33      3.49 o 
   4   3  17      351.69      365.74      8.28 o 
   5   3  17       54.52       59.03      3.58 o 
   6   3  17       83.42       84.29      5.15 o 
   7   3  17       71.85       63.42      4.96 o 
   8   3  17       51.26       58.52      4.78 o 
   9   3  17        4.56        2.60      3.31 o 
  10   3  17        6.15        5.72      3.64 o 
  11   3  17        3.62        5.75      3.48 o 
 -11   4  17       36.97       33.24      4.59 o 
 -10   4  17       12.62       11.44      3.68 o 
  -9   4  17        3.21        5.32      3.11 o 
  -8   4  17       12.51       13.25      2.49 o 
  -7   4  17       19.37       16.78      2.70 o 
  -6   4  17        6.80        4.97      2.51 o 
  -5   4  17        7.88        7.80      2.40 o 
  -4   4  17       26.72       19.65      2.70 o 
  -3   4  17       41.23       38.19      2.48 o 
  -2   4  17       10.08        9.76      1.88 o 
  -1   4  17      243.99      211.41      5.18 o 
   0   4  17        6.74        5.23      1.72 o 
   1   4  17       36.82       35.81      3.09 o 
   2   4  17        2.86        3.09      2.06 o 
   3   4  17        0.95        1.92      2.14 o 
   4   4  17      355.68      339.43     10.28 o 
   5   4  17       14.83       14.26      3.48 o 
   6   4  17        0.62        1.62      3.38 o 
   7   4  17       48.84       44.20      5.46 o 
   8   4  17      113.19      112.03      6.43 o 
   9   4  17       24.71       21.07      4.41 o 
  10   4  17        1.28       -4.97      3.31 o 
  -8   5  17        4.43       -2.60      3.31 o 
  -7   5  17        1.38        0.25      2.59 o 
  -6   5  17       34.74       45.31      3.80 o 
  -5   5  17       18.05       16.48      2.90 o 
  -4   5  17       31.43       28.27      3.19 o 
  -3   5  17        2.72        0.97      2.59 o 
  -2   5  17        7.42        4.97      2.36 o 
  -1   5  17       36.84       27.06      3.93 o 
   0   5  17        2.25        2.66      1.92 o 
   1   5  17       13.66       17.25      2.28 o 
   2   5  17       20.13       21.39      3.85 o 
   3   5  17        7.26        6.68      3.48 o 
   4   5  17        0.04       -0.03      3.11 o 
   5   5  17       33.84       45.03      4.78 o 
   6   5  17        0.38        1.40      3.48 o 
 -15   0  18       67.13       86.86      7.80 o 
 -14   0  18        1.75        5.37      2.74 o 
 -13   0  18      123.06      119.91      5.69 o 
 -12   0  18      307.85      311.37      9.17 o 
 -11   0  18        4.62        3.76      2.37 o 
 -10   0  18      115.06      108.22      4.96 o 
  -9   0  18      213.20      200.98      6.43 o 
  -8   0  18        2.43        2.79      2.08 o 
  -7   0  18       77.99       65.99      6.76 o 
  -6   0  18        3.97        4.92      2.60 o 
  -5   0  18        6.89        7.46      1.73 o 
  -4   0  18       28.76       30.67      2.50 o 
  -1   0  18      260.78      263.49      7.36 o 
   0   0  18       83.35       87.26      4.41 o 
   1   0  18     1167.78     1147.44     32.77 o 
   3   0  18      138.46      140.64     11.96 o 
   4   0  18       18.95       18.91      2.74 o 
   5   0  18       24.39       26.38      3.90 o 
   6   0  18       18.12       19.64      3.12 o 
   7   0  18        2.58       -0.17      2.12 o 
   8   0  18        2.91        5.50      2.12 o 
   9   0  18       60.05       62.67      4.22 o 
  10   0  18      129.85      133.16      8.32 o 
  11   0  18       18.60       17.16      4.68 o 
  12   0  18        2.93        3.64      4.16 o 
  13   0  18       23.03       28.09      5.72 o 
 -15   1  18        3.90        9.36      2.59 o 
 -14   1  18       22.17       25.77      2.97 o 
 -13   1  18        3.62        2.79      1.77 o 
 -12   1  18        3.81        5.54      1.85 o 
 -11   1  18        0.59        3.09      1.72 o 
 -10   1  18       86.60       80.68      3.01 o 
  -9   1  18       20.51       24.49      1.95 o 
  -8   1  18       12.32       12.35      1.58 o 
  -7   1  18       69.89       56.33      3.42 o 
  -6   1  18      182.82      196.59     10.42 o 
  -5   1  18      359.22      358.82      7.47 o 
  -4   1  18      554.84      531.53      9.79 o 
  -3   1  18      375.99      376.51      7.70 o 
  -2   1  18        4.04        3.01      1.06 o 
  -1   1  18      120.80      130.85      3.66 o 
   0   1  18       83.64       89.41      3.49 o 
   1   1  18       24.38       23.11      2.11 o 
   2   1  18       12.17       12.62      1.79 o 
   3   1  18        9.53        6.37      1.56 o 
   4   1  18       59.83       59.61      3.53 o 
   5   1  18       32.18       31.96      2.20 o 
   6   1  18        2.03        1.53      1.44 o 
   7   1  18        0.05        2.23      1.46 o 
   8   1  18      130.39      132.45      4.80 o 
   9   1  18        0.77        0.09      2.19 o 
  10   1  18       58.49       61.93      3.80 o 
  11   1  18       87.54       99.83      5.85 o 
  12   1  18        0.57        1.99      3.11 o 
  13   1  18        0.37       -1.56      4.68 o 
 -14   2  18        0.19        2.44      2.36 o 
 -13   2  18       17.91       20.77      3.85 o 
 -12   2  18        2.29        2.93      2.87 o 
 -11   2  18        0.37        2.55      2.14 o 
 -10   2  18        8.48        8.27      2.14 o 
  -9   2  18       22.58       28.23      2.67 o 
  -8   2  18      150.09      140.96      4.79 o 
  -7   2  18      151.47      149.79      5.03 o 
  -6   2  18      296.15      320.41      6.21 o 
  -5   2  18      184.41      166.06      4.08 o 
  -4   2  18      143.55      136.88      3.69 o 
  -3   2  18        5.85        4.21      1.48 o 
  -2   2  18       76.61       75.41      2.84 o 
  -1   2  18        0.04       -0.23      1.35 o 
   0   2  18        3.00        0.86      1.43 o 
   1   2  18        0.38       -2.10      1.80 o 
   2   2  18      104.36       95.21      3.97 o 
   3   2  18       15.79       15.85      2.20 o 
   4   2  18        2.85        2.94      1.61 o 
   5   2  18      298.65      308.02      6.22 o 
   6   2  18       89.96       89.19      3.38 o 
   7   2  18      958.70      958.25     17.02 o 
   8   2  18      114.21      116.23      4.88 o 
   9   2  18      178.30      161.75      5.39 o 
  10   2  18        6.18        3.98      2.49 o 
  11   2  18        4.63        5.66      3.25 o 
  12   2  18        3.14       -3.12      4.68 o 
 -13   3  18        6.55        7.50      3.48 o 
 -12   3  18       21.22       19.68      3.68 o 
 -11   3  18        0.04       -1.56      2.94 o 
 -10   3  18        2.25        1.04      2.36 o 
  -9   3  18       16.57       15.07      4.17 o 
  -8   3  18        1.37        1.60      2.06 o 
  -7   3  18        0.99       -2.34      1.89 o 
  -6   3  18        5.81        3.83      1.99 o 
  -5   3  18       28.55       26.57      2.20 o 
  -4   3  18       19.88       21.39      1.94 o 
  -3   3  18        0.01       -0.96      1.95 o 
  -2   3  18        3.43       10.08      1.73 o 
  -1   3  18        2.98        0.67      1.61 o 
   0   3  18       10.89        8.53      2.16 o 
   1   3  18      390.16      360.22      6.81 o 
   2   3  18      201.13      178.99      5.48 o 
   3   3  18        8.59       10.78      2.20 o 
   4   3  18        7.29        9.02      2.25 o 
   5   3  18       25.17       25.04      3.68 o 
   6   3  18        9.82       10.14      3.31 o 
   7   3  18        0.43       -0.52      2.94 o 
   8   3  18       29.60       27.89      4.05 o 
   9   3  18       14.19       10.40      3.68 o 
  10   3  18       10.84        7.45      3.48 o 
  11   3  18        0.19        0.88      3.48 o 
 -11   4  18        0.03       -4.97      3.31 o 
 -10   4  18        1.46       -1.16      3.25 o 
  -9   4  18        1.79        0.78      6.50 o 
  -8   4  18       48.41       49.77      3.67 o 
  -7   4  18        1.04        2.18      2.29 o 
  -6   4  18        4.08        0.81      2.40 o 
  -5   4  18        4.69        2.43      2.10 o 
  -4   4  18       19.72       25.28      2.79 o 
  -3   4  18        0.12       -1.93      1.61 o 
  -2   4  18       85.85       78.61      3.37 o 
  -1   4  18       14.18        6.95      1.88 o 
   0   4  18       16.75       15.95      2.14 o 
   1   4  18        0.02        1.96      1.72 o 
   2   4  18      115.99      102.91      4.48 o 
   3   4  18        1.67        5.11      2.20 o 
   4   4  18       86.69       73.80     10.14 o 
   5   4  18        1.97        0.89      3.11 o 
   6   4  18       51.23       50.39      4.96 o 
   7   4  18       67.23       67.88      5.52 o 
   8   4  18        3.35        1.07      7.54 o 
   9   4  18       45.76       51.50      5.32 o 
  -8   5  18       16.51       13.78      4.05 o 
  -7   5  18       25.28       29.96      3.49 o 
  -6   5  18       10.24        9.46      3.70 o 
  -5   5  18       85.13       97.81      6.14 o 
  -4   5  18        0.06       -1.21      2.40 o 
  -3   5  18       22.38       25.31      3.19 o 
  -2   5  18        3.19        3.50      2.29 o 
  -1   5  18        4.13        3.48      2.36 o 
   0   5  18        2.13        1.27      1.92 o 
   1   5  18        3.89        6.42      2.09 o 
   2   5  18        1.59        1.82      3.31 o 
   3   5  18        0.83        7.72      3.48 o 
   4   5  18       52.28       65.54      5.48 o 
   5   5  18       38.23       39.74      4.96 o 
 -15   1  19        0.73        6.76      5.72 o 
 -14   1  19       10.22       17.47      6.50 o 
 -13   1  19        0.02        3.82      2.19 o 
 -12   1  19        8.44       10.73      2.29 o 
 -11   1  19       26.54       28.84      2.89 o 
 -10   1  19       48.79       42.77      5.42 o 
  -9   1  19       39.96       42.50      2.89 o 
  -8   1  19        0.01       -0.35      1.80 o 
  -7   1  19        0.83       -2.08      1.80 o 
  -6   1  19      159.24      164.36      4.88 o 
  -5   1  19      784.18      748.09     13.40 o 
  -4   1  19      437.00      469.00      7.90 o 
  -3   1  19       20.22       17.72      2.10 o 
  -2   1  19        0.27       -1.04      1.58 o 
  -1   1  19        0.28        2.63      1.68 o 
   0   1  19       58.42       56.88      3.00 o 
   1   1  19       55.24       50.52      2.60 o 
   2   1  19        6.65        6.22      1.63 o 
   3   1  19        0.66       -0.11      1.53 o 
   4   1  19      169.49      166.38      4.27 o 
   5   1  19        1.40        2.37      1.58 o 
   6   1  19       27.81       27.22      2.11 o 
   7   1  19      192.28      196.91      4.79 o 
   8   1  19       24.25       25.24      2.89 o 
   9   1  19      409.21      421.56      9.21 o 
  10   1  19       62.84       72.33      5.52 o 
  11   1  19       10.22       10.18      3.48 o 
  12   1  19        0.37        2.34      3.31 o 
 -14   2  19        2.30        2.60      3.31 o 
 -13   2  19        1.04        4.68      3.11 o 
 -12   2  19        1.04        3.12      4.16 o 
 -11   2  19       14.03       13.38      2.45 o 
 -10   2  19        8.95       10.36      2.29 o 
  -9   2  19        6.74        6.98      2.06 o 
  -8   2  19       16.99       17.05      2.97 o 
  -7   2  19      280.54      270.86      6.68 o 
  -6   2  19       78.88       81.74      3.21 o 
  -5   2  19       23.26       22.06      1.94 o 
  -4   2  19       69.24       79.78      3.25 o 
  -3   2  19      123.85      141.51      3.74 o 
  -2   2  19       38.29       42.68      2.32 o 
  -1   2  19        4.89        5.72      1.53 o 
   0   2  19       53.41       59.57      3.19 o 
   1   2  19       48.08       43.95      2.89 o 
   2   2  19      114.89      110.56      4.18 o 
   3   2  19        4.44        3.30      3.35 o 
   4   2  19      128.73      127.39      4.58 o 
   5   2  19       16.23       19.62      2.11 o 
   6   2  19      176.98      188.55      4.91 o 
   7   2  19      548.89      574.81     11.61 o 
   8   2  19       37.76       42.28      3.39 o 
   9   2  19       10.33       11.87      2.79 o 
  10   2  19       57.12       63.57      4.00 o 
  11   2  19       43.72       41.88      3.58 o 
  12   2  19       52.64       48.89      7.28 o 
 -12   3  19        6.31        9.36      3.68 o 
 -11   3  19       49.42       37.42      7.02 o 
 -10   3  19        5.57        3.86      2.36 o 
  -9   3  19       29.83       33.14      3.22 o 
  -8   3  19        0.36       -0.17      2.10 o 
  -7   3  19        1.46        2.87      1.99 o 
  -6   3  19        1.72        0.62      1.89 o 
  -5   3  19        0.58       -2.13      1.48 o 
  -4   3  19        6.36        3.16      1.68 o 
  -3   3  19        0.17       -2.22      1.48 o 
  -2   3  19       45.85       36.35      2.37 o 
  -1   3  19       17.80       16.87      2.70 o 
   0   3  19      388.87      360.07      6.87 o 
   1   3  19      389.56      347.03      6.81 o 
   2   3  19        4.93        7.26      2.20 o 
   3   3  19      678.49      662.28     12.70 o 
   4   3  19       26.73       25.10      2.76 o 
   5   3  19        0.57        0.00      2.94 o 
   6   3  19       11.29        8.32      3.64 o 
   7   3  19        9.95        9.23      3.48 o 
   8   3  19        3.67        2.86      3.31 o 
   9   3  19        2.43        1.85      4.42 o 
  10   3  19       12.53        8.32      3.68 o 
 -10   4  19       29.87       35.47      7.02 o 
  -9   4  19       22.34       27.57      7.02 o 
  -8   4  19       20.44       27.30      3.09 o 
  -7   4  19       28.17       27.44      3.09 o 
  -6   4  19        3.83        6.94      2.40 o 
  -5   4  19       20.75       27.66      3.00 o 
  -4   4  19       19.01       12.88      2.49 o 
  -3   4  19       20.42       18.17      2.59 o 
  -2   4  19       15.58       15.05      2.33 o 
  -1   4  19        0.07       -1.34      1.72 o 
   0   4  19        4.62        9.28      1.92 o 
   1   4  19        2.42        1.86      1.77 o 
   2   4  19       97.40      108.10      7.70 o 
   3   4  19       97.42      104.30      4.79 o 
   4   4  19        9.99       13.95      8.06 o 
   5   4  19        3.48        2.34      3.31 o 
   6   4  19       41.45       46.88      5.20 o 
   7   4  19       15.87       10.97      3.85 o 
   8   4  19        2.45       -5.26      5.98 o 
  -7   5  19        4.45        7.28      2.89 o 
  -6   5  19        1.68        0.12      2.49 o 
  -5   5  19        5.53       10.08      2.79 o 
  -4   5  19       26.21       35.93      3.60 o 
  -3   5  19       19.29       19.24      3.00 o 
  -2   5  19       21.70       20.47      3.00 o 
  -1   5  19        2.68        5.34      2.49 o 
   0   5  19        7.21        4.21      2.09 o 
   1   5  19       36.89       51.91      3.30 o 
   2   5  19        0.06       -1.33      2.63 o 
   3   5  19       38.30       61.22      6.76 o 
   4   5  19       14.22       17.02      4.00 o 
 -14   0  20        7.74       10.92      4.68 o 
 -13   0  20        0.59        0.00      3.64 o 
 -12   0  20      140.00      135.76      8.84 o 
 -11   0  20      118.50      110.27      7.80 o 
 -10   0  20       10.62       10.40      3.64 o 
  -9   0  20       76.11       66.06      6.24 o 
  -8   0  20       74.26       86.86      6.76 o 
  -7   0  20       83.57       80.62      6.24 o 
  -6   0  20      127.58      102.99      7.28 o 
  -5   0  20       31.02       29.65      4.68 o 
  -4   0  20        0.98        6.24      3.64 o 
  -3   0  20     1357.50     1308.69     37.97 o 
  -2   0  20       96.35       94.93      4.78 o 
  -1   0  20      530.76      532.92     12.51 o 
   0   0  20     1148.17     1122.63     23.17 o 
   1   0  20      149.80      142.79      5.88 o 
   2   0  20      554.52      576.60     13.61 o 
   3   0  20      147.40      147.48      5.69 o 
   4   0  20        0.69       -0.43      2.12 o 
   5   0  20      115.35      118.59      5.32 o 
   6   0  20        4.67        3.60      2.86 o 
   7   0  20        1.74        0.59      2.50 o 
   8   0  20       38.74       47.85      4.00 o 
   9   0  20       58.16       61.90      6.76 o 
  10   0  20        4.49        2.60      4.68 o 
  11   0  20        5.63        7.28      5.20 o 
  12   0  20        6.73        3.12      4.68 o 
 -14   1  20        8.14        7.80      3.11 o 
 -13   1  20        6.51        9.74      4.75 o 
 -12   1  20        3.07        4.06      3.16 o 
 -11   1  20       51.34       56.89      4.74 o 
 -10   1  20      110.18      110.46      4.30 o 
  -9   1  20       21.98       15.09      2.19 o 
  -8   1  20        4.27        4.16      2.21 o 
  -7   1  20       37.57       28.13      3.31 o 
  -6   1  20      676.12      635.73     14.89 o 
  -5   1  20      361.18      366.78     11.18 o 
  -4   1  20      294.43      313.09      7.10 o 
  -3   1  20      264.39      237.62      5.99 o 
  -2   1  20      364.70      346.17      7.51 o 
  -1   1  20        9.55       10.02      1.99 o 
   0   1  20       64.90       57.63      2.86 o 
   1   1  20        6.08        8.93      1.74 o 
   2   1  20        0.32        0.27      1.53 o 
   3   1  20        2.19        2.39      1.88 o 
   4   1  20      283.53      276.35      5.84 o 
   5   1  20       25.08       23.04      2.11 o 
   6   1  20        6.95        8.45      1.79 o 
   7   1  20      151.66      150.65      4.48 o 
   8   1  20       13.44       14.72      2.67 o 
   9   1  20      550.92      553.29     11.31 o 
  10   1  20      102.12      104.98      4.79 o 
  11   1  20        7.50        9.96      3.48 o 
  12   1  20       26.60       27.55      5.20 o 
 -13   2  20        0.00        3.99      3.25 o 
 -12   2  20        0.37        0.59      2.19 o 
 -11   2  20        4.47        8.73      2.36 o 
 -10   2  20        4.62        6.10      2.29 o 
  -9   2  20       26.92       27.88      2.79 o 
  -8   2  20       21.34       17.60      2.45 o 
  -7   2  20       37.07       35.43      2.97 o 
  -6   2  20      137.72      145.41      4.08 o 
  -5   2  20        6.52       13.48      1.94 o 
  -4   2  20       47.14       45.83      3.00 o 
  -3   2  20        9.67        9.83      1.99 o 
  -2   2  20        0.01       -2.28      1.68 o 
  -1   2  20       47.28       50.02      3.09 o 
   0   2  20        5.44        3.00      1.83 o 
   1   2  20        6.48        3.61      1.99 o 
   2   2  20       29.51       24.47      2.59 o 
   3   2  20      134.06      123.79      4.48 o 
   4   2  20       76.85       72.58      3.75 o 
   5   2  20       86.07       79.25      3.38 o 
   6   2  20       49.54       50.18      3.70 o 
   7   2  20      410.50      417.08      9.51 o 
   8   2  20        2.41        2.34      2.49 o 
   9   2  20        0.32        2.08      2.49 o 
  10   2  20       14.22       19.44      3.09 o 
  11   2  20        2.24       -0.78      5.46 o 
 -12   3  20       18.07       23.15      5.98 o 
 -11   3  20       14.64       22.57      9.10 o 
 -10   3  20        3.55        6.01      2.36 o 
  -9   3  20        3.05        3.37      2.27 o 
  -8   3  20        0.90       -2.08      2.10 o 
  -7   3  20        4.24       -0.27      1.99 o 
  -6   3  20       30.36       25.51      2.70 o 
  -5   3  20        7.12        7.51      1.74 o 
  -4   3  20        9.27       12.32      1.94 o 
  -3   3  20        4.26        2.56      1.68 o 
  -2   3  20        0.89        3.98      2.06 o 
  -1   3  20       73.63       67.67      3.60 o 
   0   3  20       18.20       17.21      2.40 o 
   1   3  20        2.52        4.82      2.29 o 
   2   3  20        7.59        5.86      3.03 o 
   3   3  20        4.85        4.63      2.14 o 
   4   3  20        7.53        6.24      2.27 o 
   5   3  20        2.06        0.61      3.11 o 
   6   3  20       55.73       59.78      4.96 o 
   7   3  20       18.45       21.75      4.16 o 
   8   3  20        0.07       -2.78      3.11 o 
   9   3  20        7.04        0.99      3.48 o 
  10   3  20        0.40       -4.47      3.11 o 
 -10   4  20       26.02       22.70      4.41 o 
  -9   4  20      121.46      134.77      7.80 o 
  -8   4  20       17.16       18.10      2.89 o 
  -7   4  20        0.99       -2.46      2.36 o 
  -6   4  20        3.42        1.74      2.36 o 
  -5   4  20        0.44       -1.36      2.19 o 
  -4   4  20        3.98        2.87      2.19 o 
  -3   4  20        5.55        8.88      3.30 o 
  -2   4  20        1.02       -1.25      1.65 o 
  -1   4  20       70.34       67.68      3.37 o 
   0   4  20       17.45       24.05      2.97 o 
   1   4  20        3.33        6.58      2.36 o 
   2   4  20       56.91       55.57      3.67 o 
   3   4  20        8.96       12.26      3.90 o 
   4   4  20      162.97      169.47      7.53 o 
   5   4  20       30.66       23.13      4.05 o 
   6   4  20        6.23        6.54      4.16 o 
   7   4  20       26.10       25.14      4.41 o 
  -5   5  20        3.94        4.70      2.79 o 
  -4   5  20       61.56       60.66      4.30 o 
  -3   5  20        1.78        2.21      2.59 o 
  -2   5  20        6.82        7.11      2.70 o 
  -1   5  20       13.87       14.21      2.87 o 
   0   5  20        2.84        3.10      2.06 o 
   1   5  20        0.55       -1.60      2.26 o 
   2   5  20       30.86       29.44      7.02 o 
   3   5  20       39.70       44.02      4.96 o 
 -13   1  21        0.08        1.73      2.74 o 
 -12   1  21       31.49       28.90      3.85 o 
 -11   1  21        7.46        8.88      2.74 o 
 -10   1  21       29.40       28.62      3.48 o 
  -9   1  21       57.95       52.18      4.22 o 
  -8   1  21       22.12       24.12      3.11 o 
  -7   1  21      147.29      121.85      5.69 o 
  -6   1  21      317.37      311.22      9.17 o 
  -5   1  21      252.05      239.99     15.34 o 
  -4   1  21      173.35      164.69      5.00 o 
  -3   1  21       40.62       32.64      2.70 o 
  -2   1  21       88.38       85.23      3.70 o 
  -1   1  21        6.66        5.83      1.89 o 
   0   1  21       53.44       61.80      3.30 o 
   1   1  21       34.81       36.79      2.46 o 
   2   1  21      136.39      144.27      4.15 o 
   3   1  21       24.47       22.08      2.11 o 
   4   1  21      131.37      126.08      3.95 o 
   5   1  21        0.01       -2.34      1.61 o 
   6   1  21       55.07       55.01      2.95 o 
   7   1  21      374.10      361.58      7.14 o 
   8   1  21      101.95      102.21      4.70 o 
   9   1  21      159.98      177.05      6.57 o 
  10   1  21       72.94       72.04      5.52 o 
  11   1  21       18.29       16.65      6.24 o 
 -13   2  21        9.17       10.40      5.20 o 
 -12   2  21       14.58       18.79      3.48 o 
 -11   2  21       10.53        8.55      2.87 o 
 -10   2  21       32.02       30.00      3.62 o 
  -9   2  21        9.62       10.78      2.94 o 
  -8   2  21       47.08       47.75      4.00 o 
  -7   2  21        2.34       -0.24      2.37 o 
  -6   2  21        0.52        0.69      1.80 o 
  -5   2  21       17.01       20.39      2.40 o 
  -4   2  21       59.95       60.59      3.39 o 
  -3   2  21       71.02       64.39      4.44 o 
  -2   2  21        1.99        0.35      1.80 o 
  -1   2  21       11.75        7.76      2.10 o 
   0   2  21        0.45       -2.63      1.75 o 
   1   2  21       19.19       13.54      2.29 o 
   2   2  21       99.08      102.16      4.95 o 
   3   2  21       34.70       31.29      2.76 o 
   4   2  21      111.22      112.69      4.58 o 
   5   2  21      145.96      144.35      4.51 o 
   6   2  21      179.64      176.44      6.01 o 
   7   2  21       16.40       14.36      2.70 o 
   8   2  21        9.20        8.72      2.79 o 
   9   2  21       50.67       58.30      4.00 o 
  10   2  21        8.16        3.21      2.80 o 
 -11   3  21        0.10       -4.31      2.87 o 
 -10   3  21        0.57        0.18      2.45 o 
  -9   3  21        3.28        2.69      2.19 o 
  -8   3  21        5.60        7.36      2.49 o 
  -7   3  21        0.22       -0.24      3.12 o 
  -6   3  21       14.76       22.41      3.31 o 
  -5   3  21        1.97        3.12      2.57 o 
  -4   3  21        6.43        4.82      1.99 o 
  -3   3  21       29.55       32.80      2.89 o 
  -2   3  21        7.45        7.84      2.06 o 
  -1   3  21      238.21      214.92      6.20 o 
   0   3  21        7.55        8.98      2.36 o 
   1   3  21      232.40      228.36      6.40 o 
   2   3  21       41.04       37.01      3.06 o 
   3   3  21       17.86        9.73      2.27 o 
   4   3  21       60.93       62.17      3.88 o 
   5   3  21        1.39        0.15      3.11 o 
   6   3  21        0.19       -0.95      3.11 o 
   7   3  21        2.27       -4.38      3.64 o 
   8   3  21        1.97        1.29      3.48 o 
   9   3  21       15.05        8.06      3.68 o 
  -9   4  21       72.68       87.65      8.15 o 
  -8   4  21       24.45       28.97      3.37 o 
  -7   4  21       22.24       26.63      3.19 o 
  -6   4  21       26.75       31.54      3.19 o 
  -5   4  21        1.68       -2.12      2.37 o 
  -4   4  21        0.72        2.29      2.74 o 
  -3   4  21        1.71        5.20      3.12 o 
  -2   4  21        0.88        1.52      2.19 o 
  -1   4  21        0.42       -0.29      2.06 o 
   0   4  21        0.24        0.52      2.14 o 
   1   4  21       24.98       18.23      2.67 o 
   2   4  21        3.27        1.78      2.28 o 
   3   4  21       45.90       49.93      4.78 o 
   4   4  21       26.46       34.52      4.41 o 
   5   4  21       85.54      101.46      6.43 o 
   6   4  21        0.08        3.38      3.68 o 
  -3   5  21        0.01        2.51      3.11 o 
  -2   5  21        0.86        0.76      3.11 o 
  -1   5  21        1.50       -0.07      2.87 o 
   0   5  21       14.24       16.61      3.85 o 
 -13   0  22        0.04        5.20      4.16 o 
 -12   0  22        0.10       -2.60      3.64 o 
 -11   0  22        3.64        6.76      3.64 o 
 -10   0  22       14.77       16.12      4.16 o 
  -9   0  22       12.86       11.96      4.16 o 
  -8   0  22       79.55       76.46      6.76 o 
  -7   0  22        2.96        1.56      3.64 o 
  -6   0  22       27.37       24.97      4.68 o 
  -5   0  22      145.13      135.24      7.80 o 
  -4   0  22     1757.68     1746.13     49.41 o 
  -3   0  22       59.07       71.78      6.76 o 
  -2   0  22       30.41       26.18      3.11 o 
  -1   0  22       16.52       14.42      2.94 o 
   0   0  22     1114.37     1122.22     23.54 o 
   1   0  22      225.95      213.18      7.17 o 
   2   0  22       32.69       30.83      3.31 o 
   3   0  22       36.67       40.57      3.85 o 
   4   0  22       41.22       37.98      3.68 o 
   5   0  22        5.15        1.63      2.50 o 
   6   0  22       64.17       65.68      4.74 o 
   7   0  22        6.70        2.25      2.74 o 
   8   0  22        2.61        1.04      2.87 o 
   9   0  22        7.08       13.00      5.20 o 
  10   0  22        3.86        1.56      5.20 o 
  11   0  22      267.38      244.99     12.48 o 
 -13   1  22       29.78       34.82      4.00 o 
 -12   1  22       31.34       29.13      3.85 o 
 -11   1  22        0.08        2.77      2.74 o 
 -10   1  22       17.03       18.52      3.11 o 
  -9   1  22       46.11       43.85      3.85 o 
  -8   1  22       12.96       12.99      2.74 o 
  -7   1  22       31.01       29.79      3.48 o 
  -6   1  22      113.07      113.28      5.69 o 
  -5   1  22       33.25       30.33      3.48 o 
  -4   1  22      130.05      138.75      4.70 o 
  -3   1  22       58.34       47.51      3.19 o 
  -2   1  22       46.02       49.63      3.19 o 
  -1   1  22      110.37      107.79      7.20 o 
   0   1  22       10.78        9.63      2.19 o 
   1   1  22      300.04      288.08      6.04 o 
   2   1  22      524.62      494.89      8.78 o 
   3   1  22       16.55       13.49      2.06 o 
   4   1  22        5.28        2.96      2.03 o 
   5   1  22       65.28       60.17      3.33 o 
   6   1  22      123.58      128.22      4.26 o 
   7   1  22      397.84      419.61      8.04 o 
   8   1  22       18.57       27.21      3.19 o 
   9   1  22      185.68      192.87      8.19 o 
  10   1  22       24.63       27.61      5.20 o 
 -12   2  22        0.21       -1.80      2.74 o 
 -11   2  22        5.45        9.79      2.87 o 
 -10   2  22       16.51       15.47      3.11 o 
  -9   2  22        9.52       14.17      3.12 o 
  -8   2  22        3.73        4.65      3.38 o 
  -7   2  22        3.68        5.20      2.60 o 
  -6   2  22       36.44       33.47      3.62 o 
  -5   2  22       25.39       22.16      2.49 o 
  -4   2  22        2.62        2.49      1.99 o 
  -3   2  22       14.64       16.45      2.40 o 
  -2   2  22       13.83       10.84      2.19 o 
  -1   2  22       43.49       40.94      3.00 o 
   0   2  22        6.92        4.71      1.99 o 
   1   2  22      112.27      106.76      4.40 o 
   2   2  22        2.13        1.70      1.99 o 
   3   2  22       38.34       40.00      2.97 o 
   4   2  22       61.03       60.50      7.15 o 
   5   2  22      113.94      110.73      4.06 o 
   6   2  22        7.89       12.05      4.51 o 
   7   2  22        2.81        1.56      2.49 o 
   8   2  22       43.73       45.29      3.80 o 
   9   2  22       48.17       49.25      4.62 o 
 -10   3  22        1.18        3.64      4.68 o 
  -9   3  22        4.80        9.69      4.68 o 
  -8   3  22       17.79       23.08      3.48 o 
  -7   3  22        3.76        5.20      2.94 o 
  -6   3  22        7.91        5.55      6.50 o 
  -5   3  22        0.05       -1.56      2.57 o 
  -4   3  22        3.82        0.82      1.99 o 
  -3   3  22       32.52       34.47      3.00 o 
  -2   3  22       34.90       37.75      3.19 o 
  -1   3  22       14.27       11.72      2.49 o 
   0   3  22       32.57       34.81      3.67 o 
   1   3  22       65.08       58.95      3.60 o 
   2   3  22        1.46        3.81      2.29 o 
   3   3  22        6.00        5.57      2.27 o 
   4   3  22       13.15        8.42      2.38 o 
   5   3  22       30.22       35.19      4.59 o 
   6   3  22        1.81        0.78      3.31 o 
   7   3  22        1.41       -1.91      3.25 o 
   8   3  22        0.94        1.15      3.48 o 
  -8   4  22        0.35        3.00      3.11 o 
  -7   4  22        2.52        7.17      3.25 o 
  -6   4  22       20.67       29.75      5.72 o 
  -5   4  22        0.26       -0.26      2.94 o 
  -4   4  22        8.90       14.37      3.31 o 
  -3   4  22        1.50        1.18      5.72 o 
  -2   4  22        2.52        1.06      2.19 o 
  -1   4  22        0.94       -0.24      3.01 o 
   0   4  22        3.52        1.85      2.20 o 
   1   4  22        4.46        5.95      2.59 o 
   2   4  22      105.69      101.95      5.09 o 
   3   4  22      233.91      236.86      9.19 o 
   4   4  22       19.92       19.01      4.05 o 
   5   4  22        3.63        4.68      3.68 o 
 -12   1  23        4.50        3.78      2.74 o 
 -11   1  23        0.47        2.46      2.74 o 
 -10   1  23       13.49       18.40      3.31 o 
  -9   1  23        3.71        5.20      2.57 o 
  -8   1  23        1.43        4.42      2.57 o 
  -7   1  23       98.24       85.22      4.96 o 
  -6   1  23      142.05      141.76      6.06 o 
  -5   1  23       49.57       50.69      6.24 o 
  -4   1  23       35.72       37.26      4.21 o 
  -3   1  23       21.57       21.83      2.59 o 
  -2   1  23        0.00        1.83      2.26 o 
  -1   1  23      100.23       94.72      4.18 o 
   0   1  23       95.56       93.65      4.00 o 
   1   1  23       27.80       29.67      2.51 o 
   2   1  23      261.14      259.42      6.42 o 
   3   1  23       83.77       82.29      3.49 o 
   4   1  23        0.80       -0.05      1.67 o 
   5   1  23       77.82       74.97      3.49 o 
   6   1  23      147.41      151.99      4.71 o 
   7   1  23      429.46      446.06     12.31 o 
   8   1  23       23.94       26.74      3.28 o 
   9   1  23       33.13       32.37      3.28 o 
  10   1  23       52.59       54.57      5.15 o 
 -11   2  23       15.92       24.87      3.62 o 
 -10   2  23       13.29       14.69      3.38 o 
  -9   2  23       16.79       15.55      3.11 o 
  -8   2  23        0.02        2.53      2.74 o 
  -7   2  23       35.76       29.37      3.48 o 
  -6   2  23        9.48       13.91      2.94 o 
  -5   2  23        1.64        2.08      1.99 o 
  -4   2  23        0.51        2.57      2.08 o 
  -3   2  23        0.07        0.99      1.99 o 
  -2   2  23        1.07        3.78      1.99 o 
  -1   2  23        5.00        0.57      1.99 o 
   0   2  23        4.55        6.81      2.29 o 
   1   2  23      233.72      220.66      6.20 o 
   2   2  23        0.23        0.27      1.89 o 
   3   2  23        5.23        3.43      2.14 o 
   4   2  23       25.97       24.94      2.76 o 
   5   2  23       73.34       64.56      4.52 o 
   6   2  23        7.99        7.98      2.70 o 
   7   2  23       35.05       33.27      3.81 o 
   8   2  23        2.94        1.83      2.59 o 
   9   2  23       28.08       26.61      3.39 o 
 -10   3  23        2.63        4.25      3.11 o 
  -9   3  23        2.43        3.19      2.74 o 
  -8   3  23        5.86        6.24      2.94 o 
  -7   3  23        0.23       -0.52      2.94 o 
  -6   3  23        2.37        4.13      2.74 o 
  -5   3  23        2.05       -0.52      2.57 o 
  -4   3  23        2.18        1.89      1.99 o 
  -3   3  23        3.43        3.53      2.23 o 
  -2   3  23        0.68        5.03      2.10 o 
  -1   3  23       21.97       22.73      2.79 o 
   0   3  23       64.93       72.57      4.47 o 
   1   3  23        4.04        6.72      2.36 o 
   2   3  23        1.75        4.24      2.36 o 
   3   3  23       33.92       34.00      3.97 o 
   4   3  23       82.50       79.86      5.69 o 
   5   3  23        0.13       -0.52      4.16 o 
   6   3  23        4.78        5.64      3.48 o 
   7   3  23        1.11        1.31      3.48 o 
  -6   4  23       12.03       17.07      3.68 o 
  -5   4  23        0.31        5.17      3.11 o 
  -4   4  23        4.85        1.82      2.94 o 
  -3   4  23        2.07        2.08      2.94 o 
  -2   4  23        1.82       -1.92      2.91 o 
  -1   4  23        0.01        0.64      2.29 o 
   0   4  23        0.94        0.76      2.36 o 
   1   4  23       71.50       80.94      4.58 o 
   2   4  23       37.98       46.23      4.77 o 
   3   4  23      192.17      215.45     13.78 o 
   4   4  23       16.13       14.35      4.05 o 
 -12   0  24        0.00       -2.60      3.64 o 
 -11   0  24       27.39       34.33      5.72 o 
 -10   0  24        3.18        2.60      3.64 o 
  -9   0  24       13.05        7.28      4.16 o 
  -8   0  24        0.08       -2.60      3.12 o 
  -7   0  24       12.93        7.80      3.64 o 
  -6   0  24      626.77      599.21     20.81 o 
  -5   0  24      310.36      311.57     13.52 o 
  -4   0  24       16.45       30.69      5.20 o 
  -3   0  24       19.53       28.61      4.68 o 
  -2   0  24      843.60      827.91     18.76 o 
  -1   0  24       86.71       94.96      5.11 o 
   0   0  24       23.44       20.82      3.25 o 
   1   0  24        6.63        5.13      2.74 o 
   2   0  24       13.14        6.45      2.74 o 
   3   0  24      107.73       95.36      5.32 o 
   4   0  24       72.56       67.52      4.59 o 
   5   0  24       19.19       17.47      3.48 o 
   6   0  24       21.98       22.45      3.62 o 
   7   0  24       24.81       24.68      4.00 o 
   8   0  24      175.46      175.81     10.92 o 
   9   0  24      669.43      644.98     22.89 o 
 -12   1  24       10.77       11.31      3.48 o 
 -11   1  24        4.98       10.22      3.12 o 
 -10   1  24        1.24       -0.88      4.68 o 
  -9   1  24        6.85       10.83      2.74 o 
  -8   1  24        9.49        9.29      2.74 o 
  -7   1  24        0.26        1.44      2.37 o 
  -6   1  24       12.83       12.53      2.94 o 
  -5   1  24       37.49       41.10      4.05 o 
  -4   1  24       32.84       34.15      3.00 o 
  -3   1  24       38.99       38.29      3.09 o 
  -2   1  24       14.57        9.00      2.37 o 
  -1   1  24       31.94       33.47      2.89 o 
   0   1  24      158.00      140.34      5.17 o 
   1   1  24        0.33        3.35      1.85 o 
   2   1  24       55.66       58.53      3.16 o 
   3   1  24       38.41       40.56      2.80 o 
   4   1  24        2.88        2.60      1.95 o 
   5   1  24        7.91        8.29      2.11 o 
   6   1  24       15.38       14.60      2.42 o 
   7   1  24      258.24      275.95      7.70 o 
   8   1  24        1.99        4.66      2.83 o 
   9   1  24        2.42        5.25      2.83 o 
 -11   2  24        5.69        4.37      3.12 o 
 -10   2  24        7.57       10.28      3.11 o 
  -9   2  24        8.06        9.10      3.38 o 
  -8   2  24        2.00       -0.26      2.57 o 
  -7   2  24       12.12        7.54      2.94 o 
  -6   2  24       11.25        8.06      2.94 o 
  -5   2  24        7.58        5.20      2.14 o 
  -4   2  24      103.31      105.76      4.48 o 
  -3   2  24       61.70       60.55      3.70 o 
  -2   2  24        2.07        3.73      3.17 o 
  -1   2  24       10.83        8.55      2.36 o 
   0   2  24       11.64       17.53      2.59 o 
   1   2  24       62.94       58.83      3.91 o 
   2   2  24        1.25        1.14      2.14 o 
   3   2  24        1.76        0.33      2.11 o 
   4   2  24       87.97       79.21      4.75 o 
   5   2  24        5.19        6.42      2.42 o 
   6   2  24       39.34       43.12      3.70 o 
   7   2  24       95.17      101.50      5.00 o 
   8   2  24        1.53       -2.68      2.59 o 
  -9   3  24        0.80        4.62      3.11 o 
  -8   3  24        0.24       -0.83      2.74 o 
  -7   3  24       10.03        8.58      3.31 o 
  -6   3  24        2.02        1.82      2.94 o 
  -5   3  24        4.83        5.51      3.12 o 
  -4   3  24       13.67       16.96      2.59 o 
  -3   3  24        1.98        2.77      2.10 o 
  -2   3  24        9.27        9.71      2.40 o 
  -1   3  24       23.82       25.09      3.00 o 
   0   3  24       13.30       11.48      2.59 o 
   1   3  24       11.55       10.76      2.67 o 
   2   3  24        4.81        5.28      2.27 o 
   3   3  24       24.27       27.06      3.44 o 
   4   3  24       24.13       17.78      3.85 o 
   5   3  24        0.19        0.26      3.31 o 
   6   3  24        0.74       -2.86      3.90 o 
  -5   4  24       11.21       13.00      3.68 o 
  -4   4  24        9.74        4.77      3.11 o 
  -3   4  24        4.39        7.16      3.11 o 
  -2   4  24        0.26        2.05      2.87 o 
  -1   4  24        0.74       -0.10      2.36 o 
   0   4  24        0.01        3.20      2.59 o 
   1   4  24       93.23      104.17      5.09 o 
   2   4  24        3.53        6.36      2.76 o 
 -11   1  25        9.57       15.76      3.31 o 
 -10   1  25        5.16        1.82      2.57 o 
  -9   1  25        2.93        3.38      2.57 o 
  -8   1  25        0.89        1.72      2.37 o 
  -7   1  25        1.97        3.38      2.86 o 
  -6   1  25       14.75       13.76      4.16 o 
  -5   1  25       55.98       56.09      4.59 o 
  -4   1  25       87.96       91.29      4.30 o 
  -3   1  25       23.91       31.28      3.08 o 
  -2   1  25        3.72        4.10      2.06 o 
  -1   1  25       41.30       48.74      3.49 o 
   0   1  25      118.83      110.33      4.60 o 
   1   1  25        1.70        0.41      1.99 o 
   2   1  25        3.13        3.85      1.94 o 
   3   1  25       35.31       34.04      2.64 o 
   4   1  25        1.83        1.45      3.79 o 
   5   1  25      116.53      114.32      4.21 o 
   6   1  25       65.64       67.87      3.54 o 
   7   1  25       17.05       18.75      3.19 o 
   8   1  25        9.93       14.27      3.13 o 
 -10   2  25        9.47       15.82      3.48 o 
  -9   2  25        1.53        2.43      2.74 o 
  -8   2  25        2.14        1.25      3.12 o 
  -7   2  25        0.25       -0.52      2.57 o 
  -6   2  25        7.73        5.98      2.94 o 
  -5   2  25        0.20        1.20      2.19 o 
  -4   2  25       32.32       32.22      3.19 o 
  -3   2  25        7.83        7.66      2.29 o 
  -2   2  25        0.72        1.84      2.06 o 
  -1   2  25       50.01       42.16      3.30 o 
   0   2  25        1.25        0.05      2.14 o 
   1   2  25       11.77        8.94      2.36 o 
   2   2  25       58.88       51.17      3.58 o 
   3   2  25       33.12       31.43      3.19 o 
   4   2  25       12.20       12.75      2.67 o 
   5   2  25        2.17        2.49      3.38 o 
   6   2  25       20.74       16.07      7.54 o 
   7   2  25       10.26        7.86      2.89 o 
  -7   3  25        8.62        5.72      3.31 o 
  -6   3  25        0.46        1.56      2.94 o 
  -5   3  25        5.91        5.91      3.11 o 
  -4   3  25       73.15       88.64      5.69 o 
  -3   3  25       36.64       32.71      3.19 o 
  -2   3  25        6.17        1.21      2.10 o 
  -1   3  25       16.86       16.83      2.79 o 
   0   3  25        3.21        0.73      2.29 o 
   1   3  25       11.85        8.15      3.15 o 
   2   3  25       25.98       25.46      3.43 o 
   3   3  25        2.52        2.85      2.45 o 
   4   3  25        0.34       -1.32      3.11 o 
 -10   0  26       12.19       11.96      4.68 o 
  -9   0  26        0.09        1.56      3.64 o 
  -8   0  26        0.13        2.60      3.64 o 
  -7   0  26        0.55       -2.08      3.64 o 
  -6   0  26        0.01        4.16      3.64 o 
  -5   0  26       93.48       91.03      7.80 o 
  -4   0  26       39.51       32.77      5.20 o 
  -3   0  26        8.47        8.84      3.64 o 
  -2   0  26       31.80       35.89      5.72 o 
  -1   0  26       99.31      110.61      5.88 o 
   0   0  26        1.38       -1.04      2.74 o 
   1   0  26      145.19      140.37      6.43 o 
   2   0  26       44.77       43.47      4.22 o 
   3   0  26       15.50       13.98      3.25 o 
   4   0  26        7.10        4.81      2.87 o 
   5   0  26        3.93        1.22      3.12 o 
   6   0  26      103.73       99.70      6.06 o 
   7   0  26      388.00      380.06     11.38 o 
 -10   1  26        0.00        1.70      2.74 o 
  -9   1  26        4.41        5.98      2.94 o 
  -8   1  26        3.06        3.78      2.74 o 
  -7   1  26       27.47       28.53      3.85 o 
  -6   1  26       47.55       44.13      4.22 o 
  -5   1  26       21.71       20.30      3.31 o 
  -4   1  26      109.55      111.07      5.88 o 
  -3   1  26        0.54        3.55      2.19 o 
  -2   1  26        1.03        1.85      2.11 o 
  -1   1  26        3.69        3.88      2.29 o 
   0   1  26      126.54      133.68      5.18 o 
   1   1  26        3.92        6.21      2.36 o 
   2   1  26        2.76        3.45      2.06 o 
   3   1  26        0.22        1.25      2.33 o 
   4   1  26       12.31       12.75      2.78 o 
   5   1  26       68.57       76.71      3.89 o 
   6   1  26       14.29       14.86      2.48 o 
   7   1  26        4.61        6.56      2.76 o 
  -8   2  26        0.04        0.52      3.64 o 
  -7   2  26        0.21        1.01      3.38 o 
  -6   2  26       14.78       14.09      5.72 o 
  -5   2  26        3.59        1.21      2.10 o 
  -4   2  26        0.00        0.47      2.34 o 
  -3   2  26        0.16        0.69      2.10 o 
  -2   2  26        0.36       -2.43      2.10 o 
  -1   2  26        5.30        3.92      2.29 o 
   0   2  26        5.08        7.41      2.36 o 
   1   2  26        0.10        2.55      2.20 o 
   2   2  26       53.24       43.97      3.49 o 
   3   2  26        9.28        7.47      2.59 o 
   4   2  26        1.58        2.04      2.56 o 
   5   2  26        7.79        8.50      3.62 o 
  -6   3  26        7.33        8.90      3.90 o 
  -5   3  26        0.03       -3.12      3.90 o 
  -4   3  26        0.18        4.42      2.94 o 
  -3   3  26        0.31        1.89      2.26 o 
  -2   3  26        8.20        5.58      2.49 o 
  -1   3  26       14.56       11.85      2.89 o 
   0   3  26        0.26       -3.43      2.29 o 
   1   3  26        2.29        4.14      3.56 o 
   2   3  26        2.24        3.68      2.59 o 
   3   3  26        1.18        2.53      2.57 o 
  -9   1  27        0.15        0.17      2.74 o 
  -8   1  27        2.87        3.64      2.94 o 
  -7   1  27       12.67       15.30      4.68 o 
  -6   1  27       42.58       39.72      4.22 o 
  -5   1  27        7.32        5.20      5.20 o 
  -4   1  27        0.00        0.69      2.74 o 
  -3   1  27       24.19       28.39      4.36 o 
  -2   1  27       31.97       31.57      4.45 o 
  -1   1  27       41.88       41.20      3.39 o 
   0   1  27        3.84        5.90      2.36 o 
   1   1  27      102.82      111.11      4.88 o 
   2   1  27       10.90       15.97      2.51 o 
   3   1  27       10.26        9.49      2.26 o 
   4   1  27        3.10        2.07      2.11 o 
   5   1  27        5.73        7.77      2.30 o 
  -7   2  27        1.25       -1.66      2.74 o 
  -6   2  27        2.46       -0.76      3.64 o 
  -5   2  27        2.62        3.57      2.19 o 
  -4   2  27        2.75        2.46      2.29 o 
  -3   2  27        2.61        4.13      2.36 o 
  -2   2  27        0.61        0.19      2.29 o 
  -1   2  27        8.55        8.57      2.59 o 
   0   2  27       31.89       30.14      3.09 o 
   1   2  27        0.09        0.14      2.36 o 
   2   2  27       28.01       25.27      3.06 o 
   3   2  27       14.34       17.16      3.31 o 
   4   2  27        3.76        5.82      2.67 o 
  -3   3  27        4.57        3.95      2.59 o 
  -2   3  27        3.70        5.80      2.49 o 
  -1   3  27        1.64       -1.56      2.45 o 
  -8   0  28       23.75       25.49      5.72 o 
  -7   0  28       58.22       56.18      6.76 o 
  -6   0  28       30.58       31.73      5.20 o 
  -5   0  28      414.29      434.84     17.68 o 
  -4   0  28      437.31      456.69     18.21 o 
  -3   0  28       39.54       36.41      5.72 o 
  -2   0  28       24.78       30.17      5.72 o 
  -1   0  28        1.15        2.67      3.64 o 
   0   0  28        8.04       10.92      3.31 o 
   1   0  28       12.70       11.91      3.25 o 
   2   0  28       36.08       35.61      4.22 o 
   3   0  28       13.47       18.86      3.75 o 
   4   0  28       21.85       26.33      4.00 o 
  -7   1  28        0.21       -0.55      3.38 o 
  -6   1  28       14.70       12.74      3.31 o 
  -5   1  28        0.16        1.53      8.32 o 
  -4   1  28        2.40        4.16      3.12 o 
  -3   1  28        6.02       11.46      2.67 o 
  -2   1  28       23.27       21.27      2.97 o 
  -1   1  28       33.87       41.16      3.58 o 
   0   1  28       33.24       38.05      3.49 o 
   1   1  28        5.23        7.96      2.45 o 
   2   1  28       28.32       29.27      3.28 o 
   3   1  28        1.06        0.03      2.17 o 
   4   1  28       40.58       38.97      3.21 o 
  -5   2  28        4.32        8.54      3.11 o 
  -4   2  28       12.44       15.81      2.89 o 
  -3   2  28        0.92        0.59      2.29 o 
  -2   2  28        0.34       -2.03      2.29 o 
  -1   2  28       10.94        9.42      2.67 o 
   0   2  28        0.42        3.03      2.52 o 
   1   2  28       18.43       20.86      3.44 o 
   2   2  28        0.08        3.57      3.78 o 
  -5   1  29        5.42        7.02      3.31 o 
  -4   1  29        0.26       -1.30      2.94 o 
  -3   1  29       15.95       21.13      3.68 o 
  -2   1  29       16.53       22.46      4.44 o 
  -1   1  29       41.69       51.91      3.88 o 
   0   1  29       26.11       26.70      3.39 o 
   1   1  29        1.50        2.30      2.49 o 
                                                 
